# Supplementary material for: Immune-mediated genetic pathways resulting in pulmonary function impairment increase lung cancer susceptibility
Source: Nat Commun. 2020 Jan 7;11:27. doi: 10.1038/s41467-019-13855-2 (PMC6946810; doi:10.1038/s41467-019-13855-2)
Supplement: Supplementary file 3 — Supplementary Data 1 [file 41467_2019_13855_MOESM3_ESM.xlsx]

## Sheet: Supplementary Data 1 - FEV1
Phenotype	CHR	POS	SNP	Effect_Allele	Other_Allele	Beta	SE	P_Discovery	P_Replication	Effect_Allele_Frequency	INFO	Unit	Consequence	Nearest Gene
FEV1	4	106819053	rs34712979	G	A	0.0338437	0.00203954	8.31794e-62	3.01545e-25	0.743332	1	1-SD increase in Z-score	splice_region	NPNT
FEV1	10	12275947	rs17566555	G	A	-0.0230173	0.00178544	5.15145e-38	1.15851e-07	0.488513	0.999098	1-SD increase in Z-score	intron	CDC123
FEV1	4	106815088	rs59462153	T	C	-0.0433011	0.00355334	3.76982e-34	1.55754e-11	0.931939	0.986444	1-SD increase in Z-score	intron	INTS12
FEV1	17	44106220	rs79772576	A	G	0.0254655	0.00213582	9.15896e-33	3.34431e-13	0.77413	1	1-SD increase in Z-score	3_prime_UTR	KANSL1
FEV1	6	30708955	rs1059612	C	T	0.0298896	0.00252486	2.52671e-32	6.54865e-13	0.853571	0.999045	1-SD increase in Z-score	intron	FLOT1
FEV1	5	147854970	rs10037493	C	T	-0.0209525	0.00179272	1.50278e-31	8.08485e-13	0.553198	1	1-SD increase in Z-score	intron	HTR4
FEV1	17	43798360	rs55938136	A	G	0.0248469	0.0021372	3.09798e-31	2.953e-13	0.775085	0.999806	1-SD increase in Z-score	intron	LINC02210-CRHR1
FEV1	2	218683154	rs2571445	A	G	-0.0196628	0.00182168	3.73075e-27	1.57101e-05	0.395048	1	1-SD increase in Z-score	missense	TNS1
FEV1	12	28689514	rs2348418	T	C	0.0187521	0.00179154	1.23808e-25	5.58511e-16	0.542476	0.994083	1-SD increase in Z-score	intron	CCDC91
FEV1	4	106583042	rs76552657	T	C	0.0443956	0.00426429	2.23383e-25	1.97758e-05	0.954408	1	1-SD increase in Z-score	intron	ARHGEF38
FEV1	10	78312002	rs2637254	G	A	0.0182227	0.00178705	2.06489e-24	1.55737e-06	0.490324	0.994964	1-SD increase in Z-score	intron	C10orf11
FEV1	6	32628439	rs9273508	G	A	0.0181661	0.00180593	8.45676e-24	5.293e-10	0.57029	0.998712	1-SD increase in Z-score	intron	HLA-DQB1
FEV1	6	26422627	rs3734537	C	A	0.0264373	0.00263949	1.30878e-23	6.57606e-12	0.868353	0.997624	1-SD increase in Z-score	intron	BTN2A3P
FEV1	2	18287623	rs55884799	T	C	-0.0229975	0.00235118	1.36761e-22	5.81975e-08	0.825149	0.99416	1-SD increase in Z-score	intron	KCNS3
FEV1	17	69212061	rs983085	A	G	0.0170281	0.00178392	1.3678e-21	6.89531e-10	0.503455	0.99696	1-SD increase in Z-score	intergenic	CASC17
FEV1	7	156127246	rs12698403	G	A	0.0171361	0.00180017	1.75974e-21	9.47345e-14	0.559267	0.995069	1-SD increase in Z-score	intergenic	RP11-362B23.1
FEV1	22	18440026	rs1076541	C	T	-0.0199236	0.00210545	3.01902e-21	2.6227e-05	0.764706	0.998795	1-SD increase in Z-score	intron	MICAL3
FEV1	6	142803037	rs984932	C	T	-0.0200054	0.00214183	9.67829e-21	3.31269e-05	0.776326	0.992672	1-SD increase in Z-score	intergenic	AL356739.1
FEV1	11	62381808	rs1801144	G	C	-0.0172452	0.00185431	1.41376e-20	3.80136e-08	0.634159	0.992648	1-SD increase in Z-score	missense	ROM1
FEV1	6	109266255	rs2806356	T	C	0.0208543	0.00229462	1.01224e-19	5.5374e-06	0.814718	1	1-SD increase in Z-score	intron	ARMC2
FEV1	14	93104072	rs11627032	T	C	-0.0182237	0.00204356	4.79409e-19	3.63307e-06	0.744899	0.998341	1-SD increase in Z-score	intron	RIN3
FEV1	22	30598516	rs6006399	T	G	-0.0244669	0.00279108	1.86021e-18	6.26155e-05	0.884473	1	1-SD increase in Z-score	intron	HORMAD2
FEV1	15	71679543	rs8028898	G	A	0.0203789	0.00235028	4.3131e-18	0.000324329	0.825665	0.999458	1-SD increase in Z-score	intron	THSD4
FEV1	4	106066982	rs7661349	T	C	-0.015959	0.00184766	5.78181e-18	2.16907e-06	0.368364	1	1-SD increase in Z-score	upstream	TET2
FEV1	3	98805431	rs2140279	T	C	0.0176606	0.00205786	9.37393e-18	2.31982e-08	0.749864	0.995123	1-SD increase in Z-score	intergenic	RNU6-461P
FEV1	6	142553740	rs9376680	C	T	-0.0175143	0.0020502	1.31769e-17	4.06974e-11	0.746292	0.996071	1-SD increase in Z-score	intergenic	AL356739.1
FEV1	6	7779729	rs13209685	G	T	0.0204902	0.00243993	4.56923e-17	3.71568e-08	0.839981	0.998795	1-SD increase in Z-score	intron	BMP6
FEV1	3	168709843	rs879394	G	T	0.0176754	0.0021167	6.83282e-17	2.53538e-08	0.766196	0.99204	1-SD increase in Z-score	intergenic	SLC2A2
FEV1	4	145339800	rs62334725	A	C	-0.0322105	0.00388298	1.08834e-16	0.013185	0.944292	1	1-SD increase in Z-score	intergenic	FHDC1
FEV1	3	158252566	rs12492884	A	G	0.0166185	0.00200637	1.20811e-16	9.36485e-05	0.731134	0.999645	1-SD increase in Z-score	intron	RSRC1
FEV1	3	169295436	rs78101726	A	G	0.0204609	0.00248373	1.75938e-16	8.32763e-08	0.847281	0.998074	1-SD increase in Z-score	intron	MECOM
FEV1	6	31319457	rs9266064	C	T	0.0147591	0.00179604	2.08631e-16	9.52825e-11	0.522481	0.978823	1-SD increase in Z-score	intron	HLA-B
FEV1	4	146087979	rs116125427	G	A	0.0275814	0.00336166	2.32224e-16	1.68287e-06	0.922499	0.986631	1-SD increase in Z-score	intron	OTUD4
FEV1	17	54286628	rs12452415	A	G	-0.0148816	0.00181898	2.82064e-16	2.54224e-07	0.596544	0.997908	1-SD increase in Z-score	intron	ANKFN1
FEV1	3	32937596	rs4909017	C	T	-0.0145818	0.00179414	4.402e-16	8.88441e-05	0.442742	1	1-SD increase in Z-score	3_prime_UTR	TRIM71
FEV1	6	32604169	rs9272326	C	T	0.0175273	0.00215757	4.54369e-16	3.05274e-07	0.772225	0.969927	1-SD increase in Z-score	intron	HLA-DQA1
FEV1	15	84286544	rs77203805	G	A	-0.0227604	0.00281917	6.86465e-16	5.6045e-07	0.887645	1	1-SD increase in Z-score	intron	SH3GL3
FEV1	6	31840415	rs9267653	T	C	0.0159216	0.00197704	8.09584e-16	1.21342e-08	0.287733	0.99386	1-SD increase in Z-score	intron	SLC44A4
FEV1	18	8808464	rs647097	T	C	0.0157718	0.00201058	4.36592e-15	2.21039e-06	0.727789	0.988685	1-SD increase in Z-score	intron	MTCL1
FEV1	10	75580014	rs7098573	G	A	0.0155186	0.00198408	5.23647e-15	0.00208873	0.280084	0.997262	1-SD increase in Z-score	intron	CAMK2G
FEV1	9	4123284	rs4741893	G	C	0.014191	0.00182134	6.64553e-15	2.44373e-09	0.581541	0.982354	1-SD increase in Z-score	intron	GLIS3
FEV1	2	239877148	rs12477314	C	T	-0.0173675	0.00223612	8.07988e-15	1.58058e-06	0.80219	1	1-SD increase in Z-score	intergenic	STK25
FEV1	2	156997602	rs7424080	T	C	0.0203875	0.00263034	9.1575e-15	5.47866e-09	0.86571	0.988969	1-SD increase in Z-score	intron	LINC01876
FEV1	6	25770239	rs2328893	A	G	-0.0149332	0.00193578	1.22071e-14	0.00442188	0.304621	1	1-SD increase in Z-score	intron	SLC17A4
FEV1	8	130130604	rs6470697	A	C	-0.0228916	0.00298792	1.84589e-14	0.000235978	0.900654	0.995369	1-SD increase in Z-score	intergenic	LINC00977
FEV1	3	71594837	rs11719972	T	C	-0.0139023	0.001822	2.35082e-14	0.0294119	0.596023	0.993297	1-SD increase in Z-score	intron	FOXP1
FEV1	1	239845277	rs1867264	A	T	0.0139864	0.00184066	3.00412e-14	0.00454652	0.615087	0.990944	1-SD increase in Z-score	intron	CHRM3
FEV1	2	239441308	rs6710301	C	A	-0.0190014	0.00251125	3.84635e-14	5.27089e-08	0.85106	0.992124	1-SD increase in Z-score	intron	LINC01107
FEV1	2	18573767	rs4240217	T	C	-0.0174616	0.00232149	5.42308e-14	0.000851215	0.818838	0.993468	1-SD increase in Z-score	intergenic	KCNS3
FEV1	5	43484257	rs79904209	C	T	0.0228778	0.00304365	5.64061e-14	2.17281e-05	0.905521	1	1-SD increase in Z-score	upstream	TMEM267
FEV1	6	35033854	rs820077	G	A	-0.0167771	0.00223212	5.65655e-14	0.000617233	0.20025	0.998375	1-SD increase in Z-score	intron	ANKS1A
FEV1	1	218858734	rs1481363	A	G	-0.0133488	0.00178534	7.63165e-14	0.00289628	0.485497	1	1-SD increase in Z-score	intergenic	U3
FEV1	20	62343956	rs2315008	T	G	0.0141139	0.00189362	9.12512e-14	4.13414e-08	0.332439	1	1-SD increase in Z-score	intron	ZGPAT
FEV1	6	29751401	rs145043018	G	C	0.0141169	0.00189512	9.4264e-14	0.000446126	0.669558	0.999903	1-SD increase in Z-score	intergenic	TBC1D22B
FEV1	20	6634895	rs2206925	T	C	-0.0136916	0.00185793	1.7205e-13	8.9667e-06	0.363932	0.995138	1-SD increase in Z-score	intergenic	RP5-971N18.3
FEV1	11	66420518	rs79106199	T	C	-0.0173411	0.00235809	1.93116e-13	0.0169295	0.826766	0.999307	1-SD increase in Z-score	intron	RBM4
FEV1	4	145140685	rs4505762	A	C	0.0133649	0.00181929	2.04503e-13	0.000851574	0.407791	0.995777	1-SD increase in Z-score	intergenic	FHDC1
FEV1	2	18728276	rs2346133	C	T	-0.0241532	0.00330072	2.53239e-13	0.00138598	0.920905	1	1-SD increase in Z-score	downstream	RP11-111J6.2
FEV1	18	20032854	rs4800410	A	C	-0.0133719	0.00182786	2.5693e-13	0.000129411	0.596027	0.988228	1-SD increase in Z-score	intergenic	RP11-863N1.4
FEV1	16	69894432	rs7202233	A	G	0.0130137	0.00178503	3.09856e-13	0.000328501	0.504405	0.999228	1-SD increase in Z-score	intron	WWP2
FEV1	6	32870057	rs3101942	G	A	0.0131125	0.00181924	5.7078e-13	0.000581939	0.403354	1	1-SD increase in Z-score	intergenic	TBC1D22B
FEV1	2	239565575	rs10181391	C	T	0.0140461	0.00194883	5.71507e-13	9.99243e-05	0.705296	0.997641	1-SD increase in Z-score	intergenic	STK25
FEV1	6	140271357	rs1102077	A	C	0.0150599	0.00209358	6.3368e-13	4.35928e-06	0.757026	0.984081	1-SD increase in Z-score	intron	RP5-899B16.2
FEV1	13	71635266	rs2089329	G	A	0.0134682	0.00187704	7.23837e-13	0.00158919	0.654267	0.995714	1-SD increase in Z-score	intron	LINC00348
FEV1	2	100568631	rs11887136	G	A	0.0188932	0.00263564	7.60982e-13	8.91895e-05	0.867628	0.996174	1-SD increase in Z-score	intron	AFF3
FEV1	12	30802761	rs10771750	A	C	-0.0127536	0.00178341	8.62377e-13	0.021421	0.483678	0.99878	1-SD increase in Z-score	intron	IPO8
FEV1	1	150545020	rs11204669	G	A	0.0129176	0.00180721	8.83757e-13	0.00100373	0.422109	0.99906	1-SD increase in Z-score	downstream	MCL1
FEV1	6	30824451	rs758778	T	C	0.0148722	0.002086	1.00966e-12	4.21672e-05	0.759023	0.999305	1-SD increase in Z-score	intergenic	RN7SKP186
FEV1	1	150019580	rs7554367	G	A	-0.0173038	0.00244088	1.35267e-12	0.00137924	0.159784	0.990481	1-SD increase in Z-score	intergenic	RP11-458I7.1
FEV1	17	46547381	rs7211143	A	G	-0.013868	0.00196053	1.51387e-12	1.76784e-05	0.702921	0.9874	1-SD increase in Z-score	intergenic	LOC101927166
FEV1	10	69964141	rs12415303	C	T	0.0126146	0.00178599	1.63288e-12	7.63937e-09	0.503809	0.998303	1-SD increase in Z-score	intron	MYPN
FEV1	3	57882601	rs17058639	C	T	-0.014658	0.00207608	1.66415e-12	2.30279e-10	0.755774	1	1-SD increase in Z-score	splice_region	SLMAP
FEV1	2	15906854	rs2544536	T	C	-0.0125436	0.00178748	2.2641e-12	2.41339e-08	0.487401	0.995049	1-SD increase in Z-score	intergenic	LINC01804
FEV1	6	19837774	rs11759102	C	T	-0.0171118	0.00244017	2.34586e-12	5.16651e-05	0.840206	0.989333	1-SD increase in Z-score	5_prime_UTR	ID4
FEV1	2	42438608	rs6705069	G	T	-0.0134357	0.00191664	2.38891e-12	0.000700914	0.680513	0.991427	1-SD increase in Z-score	intron	EML4
FEV1	6	22072425	rs196025	A	G	-0.0130442	0.00186114	2.41026e-12	9.01801e-06	0.367626	0.985434	1-SD increase in Z-score	intron	CASC15
FEV1	6	32593421	rs9271710	G	A	0.0149971	0.00214486	2.71392e-12	4.13593e-06	0.231079	0.975106	1-SD increase in Z-score	upstream	HLA-DQA1
FEV1	10	65113809	rs10761749	C	T	0.0150345	0.00215161	2.80353e-12	6.48884e-06	0.224024	0.986319	1-SD increase in Z-score	intron	JMJD1C
FEV1	16	3656482	rs8061528	C	T	0.0153926	0.00222014	4.12513e-12	0.000264312	0.794546	0.990368	1-SD increase in Z-score	synonymous	SLX4
FEV1	6	31740454	rs805825	G	A	0.0124646	0.0018019	4.60782e-12	2.8347e-05	0.561729	0.995839	1-SD increase in Z-score	intron	VWA7
FEV1	1	40001060	rs12035330	A	G	0.014136	0.00204428	4.69237e-12	0.00268512	0.741637	0.994357	1-SD increase in Z-score	intron	PPIEL
FEV1	1	221155418	rs2808218	T	C	-0.0132071	0.00191374	5.16759e-12	0.00028469	0.678767	0.993902	1-SD increase in Z-score	intergenic	HLX
FEV1	17	29166302	rs62070643	A	G	-0.0138396	0.00201116	5.94011e-12	0.000405925	0.730766	0.999162	1-SD increase in Z-score	intron	ATAD5
FEV1	8	103131300	rs659398	T	C	-0.0139257	0.00202504	6.13685e-12	1.2979e-05	0.268957	0.983003	1-SD increase in Z-score	intron	NCALD
FEV1	5	52269926	rs11749081	G	C	-0.0150865	0.00219669	6.53347e-12	0.0015888	0.791623	0.991704	1-SD increase in Z-score	intron	CTD-2175A23.1
FEV1	20	45523639	rs11700141	A	C	-0.0124917	0.00184369	1.24345e-11	0.00137285	0.621073	0.991766	1-SD increase in Z-score	intron	EYA2
FEV1	8	69588699	rs10087916	C	A	0.0156355	0.00231495	1.4398e-11	0.00229313	0.818173	0.997634	1-SD increase in Z-score	intron	C8orf34
FEV1	8	70365025	rs10957494	A	G	-0.0132677	0.00196917	1.61236e-11	0.00137757	0.71166	0.999025	1-SD increase in Z-score	upstream	LINC01603
FEV1	3	67448331	rs6785193	G	C	-0.0132076	0.00196556	1.82758e-11	0.000126902	0.293027	0.991734	1-SD increase in Z-score	intron	SUCLG2
FEV1	12	114667744	rs1920567	A	C	-0.0159984	0.0023817	1.85586e-11	0.00811018	0.830779	0.993307	1-SD increase in Z-score	intergenic	RP11-139B1.1
FEV1	4	75676529	rs62316310	G	A	-0.0136548	0.00203638	2.01207e-11	0.00394042	0.73764	0.9925	1-SD increase in Z-score	intron	BTC
FEV1	9	16986112	rs7029491	C	G	-0.012765	0.00190701	2.18048e-11	0.00169698	0.665855	0.979426	1-SD increase in Z-score	intergenic	RP11-132E11.2
FEV1	1	204418671	rs6660789	T	G	-0.0156051	0.00233294	2.25161e-11	0.00144711	0.82106	0.991174	1-SD increase in Z-score	intron	PIK3C2B
FEV1	1	2160390	rs28384811	C	G	0.0229482	0.00345045	2.92097e-11	4.9324e-08	0.927415	0.992194	1-SD increase in Z-score	missense	SKI
FEV1	6	31137774	rs3094193	G	T	0.0120075	0.00180708	3.04401e-11	0.000117571	0.421827	0.999173	1-SD increase in Z-score	intron	POU5F1
FEV1	6	31224667	rs9264277	T	C	0.0123092	0.00185545	3.27242e-11	0.000352265	0.367094	0.98854	1-SD increase in Z-score	intergenic	TBC1D22B
FEV1	5	148651395	rs62378114	A	T	0.0121373	0.00184132	4.35811e-11	9.2772e-08	0.59805	0.977062	1-SD increase in Z-score	upstream	AFAP1L1
FEV1	7	19050020	rs28719767	G	C	-0.013043	0.0019857	5.09351e-11	6.96722e-05	0.711366	0.982579	1-SD increase in Z-score	intergenic	HDAC9
FEV1	22	18357509	rs72490631	T	C	0.0140042	0.0021355	5.47021e-11	2.015e-06	0.773481	0.994048	1-SD increase in Z-score	intron	MICAL3
FEV1	14	74815239	rs2286425	C	T	0.0116573	0.00178398	6.39799e-11	6.94377e-07	0.476537	1	1-SD increase in Z-score	5_prime_UTR	VRTN
FEV1	1	118917162	rs12734916	G	A	-0.0135957	0.00208422	6.89659e-11	1.55215e-06	0.756631	0.996764	1-SD increase in Z-score	intergenic	RNA5SP56
FEV1	18	273061	rs72856284	G	A	-0.0131108	0.00201775	8.17036e-11	0.00852593	0.735075	1	1-SD increase in Z-score	downstream	RP11-705O1.8
FEV1	20	34025756	rs143384	A	G	0.0118005	0.00182136	9.25177e-11	2.91585e-06	0.597178	1	1-SD increase in Z-score	5_prime_UTR	GDF5
FEV1	3	73554922	rs4677294	T	A	0.0121084	0.00186899	9.27387e-11	0.00016043	0.641166	0.98938	1-SD increase in Z-score	intron	PDZRN3
FEV1	2	199753674	rs12614240	C	T	0.0116767	0.00180275	9.36123e-11	7.82557e-06	0.566651	0.997219	1-SD increase in Z-score	intron	AC018717.1
FEV1	16	78225633	rs2345443	A	G	0.012452	0.00192998	1.10647e-10	7.2311e-09	0.30978	1	1-SD increase in Z-score	intron	WWOX
FEV1	17	73525670	rs9892893	T	G	0.0131778	0.00204643	1.20138e-10	0.000656439	0.257371	0.994472	1-SD increase in Z-score	intron	LLGL2
FEV1	3	99419858	rs1610263	T	A	-0.0203881	0.00316972	1.26047e-10	0.024119	0.087937	0.989165	1-SD increase in Z-score	intron	COL8A1
FEV1	5	158368797	rs7443323	T	A	0.0132372	0.00206284	1.39252e-10	0.00727008	0.748105	0.992425	1-SD increase in Z-score	intron	EBF1
FEV1	16	88807608	rs750739	A	G	0.0153015	0.00239816	1.76795e-10	0.000103052	0.832637	0.993098	1-SD increase in Z-score	intron	PIEZO1
FEV1	12	65905126	rs79487293	C	T	0.0121769	0.00190955	1.81098e-10	1.10863e-07	0.675645	1	1-SD increase in Z-score	intron	RP11-230G5.2
FEV1	11	45122986	rs73464505	A	T	-0.0133669	0.00209989	1.94922e-10	0.00225477	0.763011	0.992651	1-SD increase in Z-score	intron	PRDM11
FEV1	1	221473248	rs11118683	C	T	-0.0116298	0.00183048	2.1093e-10	0.00883456	0.579302	0.975279	1-SD increase in Z-score	intergenic	C1orf140
FEV1	4	107329974	rs3018056	C	T	0.0130656	0.00206006	2.26648e-10	0.0145767	0.745342	0.981235	1-SD increase in Z-score	intergenic	RP11-119H12.3
FEV1	8	145509128	rs7828303	T	C	-0.011634	0.00183508	2.30432e-10	0.011801	0.380814	0.996323	1-SD increase in Z-score	intron	BOP1
FEV1	2	56031305	rs1430190	C	G	0.0129837	0.00204808	2.30983e-10	0.000487404	0.744342	0.994783	1-SD increase in Z-score	intergenic	EFEMP1
FEV1	5	132375622	rs113638840	A	G	0.0129587	0.00204798	2.49491e-10	0.000197651	0.743641	0.996121	1-SD increase in Z-score	intergenic	CTB-1I21.1
FEV1	5	156810072	rs10515750	C	T	0.0222151	0.00351768	2.70116e-10	0.00867432	0.930837	1	1-SD increase in Z-score	intron	CYFIP2
FEV1	2	178210268	rs6740092	T	A	-0.0160106	0.00253847	2.84589e-10	7.5241e-05	0.145411	0.992307	1-SD increase in Z-score	intron	NFE2L2
FEV1	11	67093360	rs10791902	C	T	0.0115264	0.00182934	2.96429e-10	0.0495781	0.58813	0.977136	1-SD increase in Z-score	intron	RAD9A
FEV1	6	7727271	rs111588693	G	A	0.0113348	0.00179982	3.02464e-10	5.67336e-07	0.530554	0.987078	1-SD increase in Z-score	missense	BMP6
FEV1	15	83753712	rs28538218	A	G	-0.0114441	0.0018285	3.88687e-10	0.0050272	0.601554	0.991869	1-SD increase in Z-score	intron	RP11-382A20.5
FEV1	14	93507197	rs1956028	T	C	0.0168411	0.00269742	4.28831e-10	3.39756e-07	0.874163	0.98978	1-SD increase in Z-score	intron	ITPK1
FEV1	7	14833558	rs11761826	C	T	0.0203231	0.0032574	4.40912e-10	0.00162327	0.917832	0.995442	1-SD increase in Z-score	intron	DGKB
FEV1	3	196966820	rs13077565	C	T	-0.0123801	0.00199473	5.42835e-10	0.00265944	0.723985	0.998589	1-SD increase in Z-score	intron	DLG1
FEV1	19	10816205	rs10407005	A	G	0.0115071	0.00186504	6.84264e-10	0.0115505	0.361717	0.98878	1-SD increase in Z-score	intron	QTRT1
FEV1	1	150217576	rs11205350	A	G	-0.0123108	0.00199749	7.14146e-10	4.77745e-05	0.716919	0.978588	1-SD increase in Z-score	intergenic	RNU2-17P
FEV1	4	124839813	rs62321850	A	G	0.0145526	0.00236867	8.06992e-10	0.0220658	0.829471	0.999088	1-SD increase in Z-score	intron	LINC01091
FEV1	3	49772647	rs7618501	A	G	-0.0109475	0.00178296	8.26053e-10	0.0235526	0.501171	0.999963	1-SD increase in Z-score	intron	IP6K1
FEV1	9	119257528	rs34278882	T	G	-0.0127811	0.00208654	9.0517e-10	0.00392537	0.757293	0.99263	1-SD increase in Z-score	intron	ASTN2
FEV1	5	148206885	rs1800888	C	T	0.0450146	0.00736114	9.6594e-10	5.22351e-06	0.985161	1	1-SD increase in Z-score	missense	ADRB2
FEV1	2	210310537	rs72995681	T	G	0.0112808	0.00184691	1.01061e-09	0.00179692	0.627694	0.993787	1-SD increase in Z-score	intron	MAP2
FEV1	9	139097773	rs11103381	A	C	0.0116076	0.00191167	1.2654e-09	0.000151455	0.673587	0.9913	1-SD increase in Z-score	upstream	LHX3
FEV1	9	1533453	rs2760402	A	C	-0.0113728	0.00187639	1.35475e-09	7.24399e-05	0.350859	0.989512	1-SD increase in Z-score	intergenic	RNA5SP279
FEV1	16	75471378	rs1542864	G	A	0.0109715	0.00181478	1.4901e-09	1.28695e-09	0.410879	0.995538	1-SD increase in Z-score	intron	RP11-77K12.1
FEV1	17	77175974	rs2377308	T	G	0.0114736	0.00189804	1.49643e-09	0.0238704	0.332975	0.994561	1-SD increase in Z-score	intron	RBFOX3
FEV1	3	168970191	rs1627507	A	C	0.0109732	0.00182001	1.64964e-09	5.83446e-09	0.597446	0.998145	1-SD increase in Z-score	intron	MECOM
FEV1	7	84554900	rs1534566	C	T	-0.0113612	0.00188802	1.77336e-09	6.17491e-07	0.659789	0.992117	1-SD increase in Z-score	intergenic	AC074183.3
FEV1	7	46485963	rs6968518	T	C	0.0108391	0.00180893	2.07597e-09	0.000262136	0.435457	0.986387	1-SD increase in Z-score	intergenic	AC004869.3
FEV1	5	53444498	rs2441026	C	T	-0.0107148	0.00179194	2.24166e-09	0.0001061	0.538405	0.992642	1-SD increase in Z-score	intron	ARL15
FEV1	7	7241299	rs4724960	A	G	0.0112881	0.00189604	2.62793e-09	0.00364184	0.665138	0.995644	1-SD increase in Z-score	intron	C1GALT1
FEV1	6	105483327	rs221615	A	G	-0.0119721	0.00201116	2.63892e-09	5.60968e-05	0.268656	1	1-SD increase in Z-score	intron	LIN28B
FEV1	12	66371880	rs7968682	G	T	0.0106783	0.00179503	2.70497e-09	0.0297655	0.484072	0.992134	1-SD increase in Z-score	intergenic	HMGA2
FEV1	11	12658440	rs12795762	G	A	0.010782	0.00181605	2.90546e-09	0.000635563	0.586784	0.992421	1-SD increase in Z-score	intergenic	TEAD1
FEV1	12	48350449	rs4494362	T	C	0.0141723	0.00239142	3.10213e-09	0.00831739	0.829252	0.981765	1-SD increase in Z-score	downstream	RP1-228P16.9
FEV1	2	151105856	rs72858013	C	A	-0.0259163	0.00438503	3.42181e-09	0.00243883	0.955827	0.971521	1-SD increase in Z-score	intron	LINC01817
FEV1	13	80467235	rs4885681	C	T	-0.0118632	0.00200835	3.48922e-09	0.000371534	0.275288	0.986542	1-SD increase in Z-score	intron	LINC00382
FEV1	12	3360946	rs12371422	G	T	0.0156016	0.00264582	3.71293e-09	0.0371955	0.8671	0.986865	1-SD increase in Z-score	intron	TSPAN9
FEV1	15	61408362	rs782930	G	A	-0.0110696	0.00188466	4.2711e-09	0.00623977	0.664592	1	1-SD increase in Z-score	intron	RORA
FEV1	14	92503576	rs10150088	T	C	-0.0108139	0.00184151	4.30375e-09	0.000228756	0.620745	0.998351	1-SD increase in Z-score	intron	TRIP11
FEV1	10	81018948	rs1269893	G	C	0.0114143	0.00194779	4.63089e-09	0.0328469	0.309016	0.979747	1-SD increase in Z-score	intron	ZMIZ1
FEV1	17	37504933	rs8069451	T	C	0.0120777	0.00206789	5.20745e-09	0.00300823	0.749271	0.989337	1-SD increase in Z-score	intron	FBXL20
FEV1	1	221054761	rs17597773	C	G	-0.0120991	0.00207226	5.27049e-09	0.00135843	0.754878	0.999611	1-SD increase in Z-score	intron	HLX
FEV1	12	56390364	rs772920	C	G	0.0109998	0.00188729	5.60468e-09	0.000220743	0.663539	0.999738	1-SD increase in Z-score	3_prime_UTR	RAB5B
FEV1	6	26186200	rs9379832	A	G	-0.0120618	0.00207081	5.72822e-09	0.00179616	0.745549	0.980217	1-SD increase in Z-score	downstream	HIST1H2BE
FEV1	6	31081251	rs2233955	G	A	-0.0131419	0.0022571	5.80461e-09	0.0117543	0.806695	1	1-SD increase in Z-score	upstream	C6orf15
FEV1	11	126009500	rs541601	T	C	-0.0134405	0.00230901	5.86089e-09	1.71026e-06	0.181581	1	1-SD increase in Z-score	intergenic	RP11-50B3.2
FEV1	3	134349710	rs13089566	G	C	-0.0110032	0.00189528	6.42208e-09	0.00552998	0.662461	0.987807	1-SD increase in Z-score	intron	KY
FEV1	2	217627150	rs10932677	G	A	0.0145191	0.00250312	6.62415e-09	0.000986038	0.149446	0.99216	1-SD increase in Z-score	intron	AC007563.5
FEV1	17	79934194	rs35344256	C	A	0.0112258	0.00193887	7.0516e-09	0.000126849	0.694787	1	1-SD increase in Z-score	upstream	ASPSCR1
FEV1	6	121762233	rs35586997	T	C	-0.0115662	0.00200699	8.27539e-09	0.0168425	0.727249	0.992077	1-SD increase in Z-score	intron	GJA1
FEV1	5	122398375	rs4836409	A	G	0.0111128	0.00192927	8.4147e-09	0.00102746	0.685131	0.990361	1-SD increase in Z-score	intergenic	LMNB1
FEV1	5	141814420	rs59738707	G	A	-0.0153793	0.00268278	9.902e-09	0.027373	0.871666	0.982056	1-SD increase in Z-score	intron	AC005592.2
FEV1	1	215463944	rs72737267	C	T	-0.0155312	0.00270938	9.91327e-09	0.000527326	0.87662	0.996671	1-SD increase in Z-score	intergenic	KCNK2
FEV1	3	98471376	rs4638909	C	T	0.0119486	0.00208596	1.01687e-08	0.00561671	0.757761	0.991683	1-SD increase in Z-score	intron	ST3GAL6
FEV1	11	61697658	rs4963275	A	G	-0.0107998	0.00188744	1.05434e-08	0.00264365	0.663724	0.997639	1-SD increase in Z-score	intergenic	RNU6-1243P
FEV1	7	20420976	rs6944566	G	A	-0.010346	0.00181126	1.1173e-08	0.00405124	0.574028	0.989102	1-SD increase in Z-score	intron	ITGB8
FEV1	12	65824670	rs1494502	A	G	-0.0105846	0.00185457	1.14901e-08	2.12534e-06	0.635756	0.995193	1-SD increase in Z-score	intron	MSRB3
FEV1	17	69386424	rs8064579	G	A	0.0193166	0.00338993	1.21183e-08	0.0167079	0.92527	1	1-SD increase in Z-score	intergenic	RNU6-305P
FEV1	6	25449269	rs4712938	T	C	-0.0118803	0.00208707	1.25458e-08	0.0102119	0.244088	0.990233	1-SD increase in Z-score	intron	CARMIL1
FEV1	17	12309130	rs9914948	T	G	-0.0102515	0.00180279	1.29832e-08	0.0234315	0.523366	0.974953	1-SD increase in Z-score	intergenic	LINC00670
FEV1	1	22501628	rs10917165	T	C	-0.0106194	0.00186853	1.32258e-08	0.00571193	0.644114	0.992995	1-SD increase in Z-score	intergenic	WNT4
FEV1	11	73038579	rs56397594	T	C	-0.0122653	0.00217337	1.66826e-08	0.0209076	0.786106	1	1-SD increase in Z-score	intron	ARHGEF17
FEV1	2	136981210	rs10165053	C	T	0.0107009	0.00189711	1.69578e-08	0.00193298	0.350948	0.982995	1-SD increase in Z-score	intergenic	RP11-1193F23.1
FEV1	6	152593102	rs6904757	A	G	0.0105018	0.00186402	1.76314e-08	2.79873e-05	0.636164	0.982353	1-SD increase in Z-score	intron	SYNE1
FEV1	14	84298899	rs1511318	T	C	0.014027	0.00249917	1.99435e-08	0.00318306	0.849555	0.996063	1-SD increase in Z-score	intergenic	RP11-22K10.1
FEV1	7	104592567	rs2428161	T	C	0.0100691	0.00179413	1.99916e-08	0.0122821	0.550738	0.994995	1-SD increase in Z-score	intron	RP11-325F22.2
FEV1	10	77659733	rs11594905	G	A	0.0145766	0.00259864	2.03338e-08	0.0167533	0.863524	1	1-SD increase in Z-score	intron	C10orf11
FEV1	6	2496664	rs7758842	G	A	0.0100121	0.00178584	2.06797e-08	0.00247273	0.511498	0.994251	1-SD increase in Z-score	intergenic	TMEM14C
FEV1	15	84585038	rs11633301	A	G	-0.0100124	0.00178741	2.12568e-08	0.0016193	0.478519	0.999937	1-SD increase in Z-score	intron	ADAMTSL3
FEV1	9	83755000	rs62579837	C	A	-0.0110532	0.00197969	2.36242e-08	0.015159	0.715074	0.993189	1-SD increase in Z-score	intergenic	RP11-289F5.1
FEV1	11	32371754	rs11031736	G	A	-0.0207204	0.00371256	2.39158e-08	0.0150687	0.938383	1	1-SD increase in Z-score	intergenic	THEM7P
FEV1	12	65962636	rs10878300	T	G	-0.0125345	0.00225017	2.54324e-08	9.11079e-06	0.197828	0.992414	1-SD increase in Z-score	intron	RP11-230G5.2
FEV1	5	156930784	rs2863747	C	G	0.0117201	0.00210604	2.62397e-08	1.14311e-07	0.766266	0.997008	1-SD increase in Z-score	intron	ADAM19
FEV1	16	31030344	rs4889526	C	A	0.0102198	0.00184205	2.89154e-08	9.54168e-09	0.625077	0.997545	1-SD increase in Z-score	intergenic	STX1B
FEV1	3	53672471	rs9819463	T	C	0.0122666	0.00221165	2.91973e-08	2.53417e-07	0.794777	0.993797	1-SD increase in Z-score	intron	CACNA1D
FEV1	11	13349781	rs10766077	G	A	0.0103257	0.00186526	3.10122e-08	0.00106642	0.633125	0.978104	1-SD increase in Z-score	intron	ARNTL
FEV1	17	79982477	rs11659000	T	C	-0.0159232	0.00287698	3.12076e-08	0.00185525	0.891852	0.996644	1-SD increase in Z-score	intron	LRRC45
FEV1	7	18344095	rs7806296	G	A	0.0102686	0.00185982	3.36895e-08	1.42584e-05	0.638889	0.995106	1-SD increase in Z-score	intron	HDAC9
FEV1	12	66409367	rs11176001	C	A	0.0145775	0.00264925	3.74789e-08	9.661e-06	0.868979	0.989989	1-SD increase in Z-score	intergenic	RP11-366L20.4
FEV1	15	40705159	rs2289329	T	C	0.0100586	0.00183109	3.95088e-08	0.00612582	0.614577	0.999252	1-SD increase in Z-score	intron	IVD
FEV1	18	57481966	rs58772392	T	C	0.0126758	0.00230816	3.98402e-08	0.033854	0.817554	1	1-SD increase in Z-score	intergenic	RP11-824M15.3
FEV1	10	124232915	rs80232578	C	A	0.0158104	0.0028835	4.18445e-08	7.99267e-05	0.89254	0.992628	1-SD increase in Z-score	intron	HTRA1
