# Supplementary material for: Immune-mediated genetic pathways resulting in pulmonary function impairment increase lung cancer susceptibility
Source: Nat Commun. 2020 Jan 7;11:27. doi: 10.1038/s41467-019-13855-2 (PMC6946810; doi:10.1038/s41467-019-13855-2)
Supplement: Supplementary file 4 — Supplementary Data 2 [file 41467_2019_13855_MOESM4_ESM.xlsx]

## Sheet: Supplementary Data 2 - FEV1FVC
Phenotype	CHR	POS	SNP	Effect_Allele	Other_Allele	Beta	SE	P_Discovery	P_Replication	Effect_Allele_Frequency	INFO	Unit	Consequence	Nearest Gene
FEV1/FVC	4	145486389	rs13118928	A	G	-0.00430397	0.000184163	1.14324e-120	2.24536e-43	0.605799	1	1-unit increase in FEV1/FVC	intergenic	FHDC1
FEV1/FVC	6	32151443	rs2070600	C	T	-0.00825015	0.000366472	4.03146e-112	4.07679e-46	0.935631	1	1-unit increase in FEV1/FVC	missense	AGER
FEV1/FVC	6	142745883	rs7753012	T	G	-0.00417155	0.000195819	1.29929e-100	1.79792e-39	0.695022	0.995883	1-unit increase in FEV1/FVC	intron	ADGRG6
FEV1/FVC	15	71612514	rs1441358	T	G	0.00387349	0.000190375	5.88036e-92	2.14133e-42	0.664354	1	1-unit increase in FEV1/FVC	intron	THSD4
FEV1/FVC	4	106819053	rs34712979	G	A	0.00407807	0.000205966	3.47899e-87	2.92473e-28	0.743332	1	1-unit increase in FEV1/FVC	splice_region	NPNT
FEV1/FVC	5	147856522	rs7733410	G	A	-0.00307219	0.000181146	1.76776e-64	2.67462e-28	0.556726	1	1-unit increase in FEV1/FVC	intron	HTR4
FEV1/FVC	6	142852897	rs117865353	G	A	-0.0108557	0.00066763	2.03157e-59	4.32208e-17	0.98158	1	1-unit increase in FEV1/FVC	intron	RP11-440G9.1
FEV1/FVC	6	32522148	rs35467127	C	T	-0.0030822	0.000230372	8.25561e-41	1.66099e-18	0.801689	0.961736	1-unit increase in FEV1/FVC	intron	HLA-DRB6
FEV1/FVC	4	89851019	rs2464520	C	G	0.00315038	0.000236335	1.59534e-40	9.93492e-15	0.176009	0.99788	1-unit increase in FEV1/FVC	intron	FAM13A
FEV1/FVC	6	32629650	rs9273873	T	C	0.0027371	0.000207171	7.72755e-40	2.03712e-16	0.746276	0.997609	1-unit increase in FEV1/FVC	intron	HLA-DQB1
FEV1/FVC	10	12275947	rs17566555	G	A	-0.00234371	0.000180347	1.3334e-38	6.98549e-12	0.488513	0.999098	1-unit increase in FEV1/FVC	intron	CDC123
FEV1/FVC	5	156939498	rs4579242	T	G	0.00246388	0.000190095	2.08416e-38	4.23526e-18	0.660327	0.99956	1-unit increase in FEV1/FVC	intron	ADAM19
FEV1/FVC	1	17306029	rs9435731	C	A	0.00228955	0.000180386	6.67702e-37	2.95699e-09	0.47992	1	1-unit increase in FEV1/FVC	intron	MFAP2
FEV1/FVC	2	239881309	rs4308141	C	G	-0.00285433	0.000225983	1.4663e-36	1.12328e-16	0.801993	0.997559	1-unit increase in FEV1/FVC	intergenic	STK25
FEV1/FVC	6	31081251	rs2233955	G	A	-0.00283659	0.00022788	1.47343e-35	5.35886e-13	0.806695	1	1-unit increase in FEV1/FVC	upstream	C6orf15
FEV1/FVC	6	31249217	rs2253491	G	A	0.00254972	0.000222443	2.0746e-30	1.63687e-10	0.793867	0.995289	1-unit increase in FEV1/FVC	intron	HLA-B
FEV1/FVC	6	32685894	rs12181270	G	C	-0.00208664	0.000186	3.361e-29	3.16912e-12	0.620215	0.999467	1-unit increase in FEV1/FVC	non_coding_transcript_exon	XXbac-BPG254F23.7
FEV1/FVC	6	109270656	rs2768551	G	A	0.00253851	0.000231103	4.61229e-28	1.35259e-16	0.813289	1	1-unit increase in FEV1/FVC	intron	ARMC2
FEV1/FVC	1	239897705	rs1155612	T	C	0.00195052	0.000180332	2.9222e-27	2.12997e-08	0.489936	0.998649	1-unit increase in FEV1/FVC	intron	CHRM3
FEV1/FVC	16	75445238	rs62062567	G	T	0.00197875	0.000183439	4.02017e-27	1.63557e-23	0.429301	0.981924	1-unit increase in FEV1/FVC	intron	CFDP1
FEV1/FVC	12	96250360	rs2367583	T	C	0.00244569	0.000230553	2.77084e-26	2.18946e-11	0.188895	0.998892	1-unit increase in FEV1/FVC	upstream	SNRPF
FEV1/FVC	6	142553740	rs9376680	C	T	-0.00216505	0.000207057	1.38729e-25	2.01476e-15	0.746292	0.996071	1-unit increase in FEV1/FVC	intergenic	AL356739.1
FEV1/FVC	6	32604169	rs9272326	C	T	0.00227826	0.000217911	1.40648e-25	4.49453e-12	0.772225	0.969927	1-unit increase in FEV1/FVC	intron	HLA-DQA1
FEV1/FVC	5	52187038	rs12522114	C	A	0.00213635	0.000205174	2.20342e-25	2.60398e-16	0.735367	0.985407	1-unit increase in FEV1/FVC	intron	ITGA1
FEV1/FVC	1	92080059	rs1192419	A	G	-0.00239874	0.000230787	2.67786e-25	9.51455e-17	0.187686	0.997024	1-unit increase in FEV1/FVC	intergenic	RP11-91I11.1
FEV1/FVC	4	106123582	rs2047408	G	C	0.00197879	0.00019195	6.49707e-25	1.89982e-06	0.329543	0.99698	1-unit increase in FEV1/FVC	intron	TET2
FEV1/FVC	15	84557676	rs2401171	T	G	-0.00184634	0.000180401	1.40204e-24	6.80007e-09	0.490703	0.998241	1-unit increase in FEV1/FVC	intron	ADAMTSL3
FEV1/FVC	3	25520582	rs1529672	C	A	-0.00237114	0.000238597	2.8768e-23	1.79476e-13	0.826175	0.986401	1-unit increase in FEV1/FVC	intron	RARB
FEV1/FVC	5	131799626	rs3749833	T	C	0.00200534	0.000205167	1.46676e-22	0.000230572	0.73798	0.998455	1-unit increase in FEV1/FVC	3_prime_UTR	C5orf56
FEV1/FVC	6	29908511	rs28749138	A	C	-0.00181673	0.000187469	3.32808e-22	1.48806e-14	0.616024	0.9781	1-unit increase in FEV1/FVC	upstream	HLA-A
FEV1/FVC	6	31448154	rs2523651	A	G	0.00178469	0.000185834	7.77988e-22	3.15571e-08	0.376675	1	1-unit increase in FEV1/FVC	downstream	HCP5
FEV1/FVC	6	22003262	rs13190697	A	G	0.00174415	0.000182142	1.01936e-21	9.54821e-09	0.427631	0.999098	1-unit increase in FEV1/FVC	intron	CASC15
FEV1/FVC	6	6738752	rs1294410	T	C	-0.00177577	0.000186223	1.50049e-21	1.63826e-10	0.382685	0.985914	1-unit increase in FEV1/FVC	intergenic	TMEM14C
FEV1/FVC	3	127935159	rs2999089	C	G	0.00254118	0.000277434	5.2467e-20	1.30775e-08	0.119443	0.996342	1-unit increase in FEV1/FVC	intron	EEFSEC
FEV1/FVC	6	7146350	rs4960289	A	G	-0.0016682	0.000183448	9.64687e-20	3.70531e-14	0.427173	0.98554	1-unit increase in FEV1/FVC	intron	RREB1
FEV1/FVC	15	49703158	rs9635334	A	T	-0.00323242	0.000356283	1.16997e-19	0.000668162	0.929523	0.970556	1-unit increase in FEV1/FVC	intron	FAM227B
FEV1/FVC	4	145133493	rs72729558	T	C	-0.0017691	0.000195227	1.29213e-19	2.13293e-07	0.683717	0.981633	1-unit increase in FEV1/FVC	intergenic	FHDC1
FEV1/FVC	4	89934550	rs1849597	A	G	-0.00188007	0.000210862	4.85836e-19	2.38435e-05	0.24091	0.995699	1-unit increase in FEV1/FVC	intron	FAM13A
FEV1/FVC	17	59262040	rs2204928	C	T	0.00195932	0.000222084	1.127e-18	0.00123651	0.207313	0.99848	1-unit increase in FEV1/FVC	intron	BCAS3
FEV1/FVC	2	151105856	rs72858013	C	A	-0.0038928	0.000442923	1.51952e-18	0.00243554	0.955827	0.971521	1-unit increase in FEV1/FVC	intron	LINC01817
FEV1/FVC	9	98275789	rs75614054	C	T	0.0027728	0.000316208	1.81455e-18	1.1151e-09	0.910354	0.991078	1-unit increase in FEV1/FVC	intron	PTCH1
FEV1/FVC	17	69368168	rs9912114	T	C	0.00299191	0.000342447	2.41062e-18	1.51612e-07	0.924206	0.982732	1-unit increase in FEV1/FVC	intergenic	RNU6-305P
FEV1/FVC	4	145435933	rs74632936	A	G	0.00379789	0.000436467	3.29591e-18	1.72667e-05	0.955351	1	1-unit increase in FEV1/FVC	intergenic	FHDC1
FEV1/FVC	6	31483458	rs9267444	G	A	0.00161885	0.000186049	3.30228e-18	4.90739e-08	0.625516	1	1-unit increase in FEV1/FVC	downstream	MICB
FEV1/FVC	2	18309132	rs62126408	T	C	-0.00223079	0.000258175	5.62177e-18	9.84647e-07	0.857346	0.99506	1-unit increase in FEV1/FVC	intron	KCNS3
FEV1/FVC	5	156773226	rs11744965	G	T	0.00345651	0.00040984	3.36283e-17	1.58465e-08	0.948902	1	1-unit increase in FEV1/FVC	intron	CYFIP2
FEV1/FVC	20	61040313	rs6421437	G	T	0.0015936	0.000189091	3.5441e-17	0.00198127	0.636827	0.980122	1-unit increase in FEV1/FVC	intron	GATA5
FEV1/FVC	2	36724282	rs1179500	A	C	-0.00169708	0.000201439	3.63265e-17	6.82426e-05	0.72129	0.987531	1-unit increase in FEV1/FVC	intron	CRIM1
FEV1/FVC	5	148206885	rs1800888	C	T	0.00625669	0.000743358	3.88885e-17	1.53067e-07	0.985161	1	1-unit increase in FEV1/FVC	missense	ADRB2
FEV1/FVC	21	35653304	rs2009879	C	T	0.00152471	0.000182371	6.27598e-17	0.00037867	0.561773	0.987528	1-unit increase in FEV1/FVC	intron	AP000318.2
FEV1/FVC	1	218524632	rs2799097	A	G	0.00210391	0.000252205	7.33684e-17	6.152e-07	0.150727	0.988182	1-unit increase in FEV1/FVC	intron	TGFB2
FEV1/FVC	19	41099501	rs112009052	T	A	-0.00662184	0.000794197	7.60661e-17	5.92336e-07	0.986512	0.959715	1-unit increase in FEV1/FVC	intron	LTBP4
FEV1/FVC	6	73661010	rs9351958	G	C	-0.00186565	0.000224986	1.11643e-16	1.09618e-10	0.800123	0.998286	1-unit increase in FEV1/FVC	intron	KCNQ5
FEV1/FVC	16	67560613	rs7196853	T	C	-0.00245737	0.000297007	1.30394e-16	1.36993e-05	0.896657	0.994253	1-unit increase in FEV1/FVC	intron	FAM65A
FEV1/FVC	6	31606392	rs2077492	G	A	-0.0014928	0.000180594	1.39119e-16	3.89569e-07	0.527441	0.999133	1-unit increase in FEV1/FVC	downstream	PRRC2A
FEV1/FVC	4	106583042	rs76552657	T	C	0.003545	0.000430648	1.85323e-16	1.06167e-06	0.954408	1	1-unit increase in FEV1/FVC	intron	ARHGEF38
FEV1/FVC	6	32389305	rs9268557	T	C	-0.00148451	0.00018034	1.85328e-16	9.31492e-07	0.52504	1	1-unit increase in FEV1/FVC	intergenic	TBC1D22B
FEV1/FVC	2	9294581	rs11691805	T	A	0.00152355	0.000185545	2.19958e-16	0.0109378	0.383379	0.993534	1-unit increase in FEV1/FVC	intergenic	RP11-734K21.4
FEV1/FVC	3	168709843	rs879394	G	T	0.00175562	0.000213839	2.22189e-16	2.38836e-06	0.766196	0.99204	1-unit increase in FEV1/FVC	intergenic	SLC2A2
FEV1/FVC	15	71677788	rs2119570	A	G	0.00451342	0.000551143	2.6419e-16	8.31974e-08	0.972273	1	1-unit increase in FEV1/FVC	intron	THSD4
FEV1/FVC	21	35383937	rs11088269	A	G	-0.00227066	0.00027861	3.65735e-16	9.12287e-05	0.880405	0.990675	1-unit increase in FEV1/FVC	intergenic	PCP4
FEV1/FVC	8	103131300	rs659398	T	C	-0.00165907	0.000204477	4.93018e-16	6.42341e-05	0.268957	0.983003	1-unit increase in FEV1/FVC	intron	NCALD
FEV1/FVC	16	58062081	rs41418849	T	G	-0.00314725	0.000388231	5.22623e-16	4.12807e-06	0.940223	0.949012	1-unit increase in FEV1/FVC	intron	MMP15
FEV1/FVC	22	30254175	rs9614084	C	T	-0.0014604	0.000181032	7.23102e-16	4.9309e-11	0.521006	0.995638	1-unit increase in FEV1/FVC	intergenic	ISX
FEV1/FVC	11	73036179	rs2027761	C	T	-0.0023009	0.000285232	7.24883e-16	0.00175198	0.888112	0.998865	1-unit increase in FEV1/FVC	intron	ARHGEF17
FEV1/FVC	7	99630342	rs2897075	C	T	-0.00149485	0.000187013	1.31931e-15	1.80117e-06	0.632195	0.997424	1-unit increase in FEV1/FVC	intron	ZKSCAN1
FEV1/FVC	15	41827655	rs2297381	C	T	0.00143705	0.000180654	1.80241e-15	0.000392949	0.471162	1	1-unit increase in FEV1/FVC	intron	RPAP1
FEV1/FVC	15	71805006	rs7183859	C	T	0.00187756	0.000236473	2.03191e-15	4.57785e-05	0.822798	0.991447	1-unit increase in FEV1/FVC	intron	THSD4
FEV1/FVC	10	78318879	rs2579762	A	C	0.00143247	0.000180439	2.04909e-15	0.000835765	0.528931	1	1-unit increase in FEV1/FVC	3_prime_UTR	C10orf11
FEV1/FVC	5	157022475	rs72811372	G	A	-0.00232827	0.000293834	2.31364e-15	8.34426e-06	0.895304	0.997928	1-unit increase in FEV1/FVC	intergenic	CTC-207P7.1
FEV1/FVC	9	119234058	rs10983184	C	T	-0.00148583	0.000188906	3.69166e-15	0.000182415	0.360374	0.987601	1-unit increase in FEV1/FVC	intron	ASTN2
FEV1/FVC	6	140303401	rs4895579	G	A	-0.00166053	0.000211586	4.24366e-15	0.00109371	0.241433	0.985388	1-unit increase in FEV1/FVC	intergenic	AL356739.1
FEV1/FVC	15	63852572	rs8031838	G	A	0.00213053	0.000271934	4.71581e-15	0.00191952	0.87373	0.991729	1-unit increase in FEV1/FVC	intron	USP3
FEV1/FVC	14	54410919	rs4444235	T	C	0.00140013	0.000180562	8.91744e-15	4.39579e-06	0.536424	1	1-unit increase in FEV1/FVC	downstream	MIR5580
FEV1/FVC	15	71543487	rs79745150	T	C	0.00426861	0.000550708	9.14029e-15	0.000276794	0.972641	1	1-unit increase in FEV1/FVC	intron	THSD4
FEV1/FVC	5	120078424	rs1125578	A	C	-0.00140183	0.000181275	1.05279e-14	0.000128017	0.461054	0.990667	1-unit increase in FEV1/FVC	intergenic	LMNB1
FEV1/FVC	19	46309203	rs1548029	A	C	-0.00145157	0.000188366	1.30132e-14	5.48893e-11	0.643808	0.99792	1-unit increase in FEV1/FVC	intron	RSPH6A
FEV1/FVC	22	30135928	rs73390986	T	C	-0.00235532	0.000306662	1.59014e-14	4.21152e-05	0.904365	0.997158	1-unit increase in FEV1/FVC	intron	ZMAT5
FEV1/FVC	19	31829613	rs9636166	A	C	0.00208534	0.000271957	1.75477e-14	1.81009e-09	0.874296	0.994976	1-unit increase in FEV1/FVC	intron	TSHZ3
FEV1/FVC	22	20778066	rs738084	A	G	-0.00173232	0.000227422	2.6009e-14	8.94853e-07	0.197369	0.990611	1-unit increase in FEV1/FVC	downstream	SCARF2
FEV1/FVC	2	42433247	rs12466981	C	T	-0.00153881	0.000202192	2.73676e-14	5.90673e-06	0.727714	0.99599	1-unit increase in FEV1/FVC	intron	EML4
FEV1/FVC	1	3425867	rs2794359	C	A	-0.00225	0.000295697	2.76867e-14	1.99172e-10	0.894897	0.985748	1-unit increase in FEV1/FVC	intron	MEGF6
FEV1/FVC	6	28018353	rs116117737	G	T	-0.00364187	0.000480385	3.43659e-14	0.000875463	0.962333	0.963408	1-unit increase in FEV1/FVC	downstream	OR2B8P
FEV1/FVC	10	82107061	rs10749561	T	G	-0.00137225	0.000181187	3.64096e-14	0.000336665	0.478981	0.983653	1-unit increase in FEV1/FVC	intron	DYDC2
FEV1/FVC	5	121407219	rs10519694	C	T	0.00154566	0.000204536	4.14053e-14	0.000183806	0.732779	0.990616	1-unit increase in FEV1/FVC	intron	LOX
FEV1/FVC	9	109506168	rs6477541	C	A	0.001396	0.000184803	4.23599e-14	0.00232421	0.609099	0.996995	1-unit increase in FEV1/FVC	downstream	LINC01505
FEV1/FVC	15	71731155	rs1866918	T	C	0.00146225	0.000193815	4.55259e-14	1.03086e-10	0.66903	0.971936	1-unit increase in FEV1/FVC	intron	THSD4
FEV1/FVC	1	219853742	rs1338227	G	T	-0.00137796	0.00018332	5.63545e-14	0.000278408	0.420044	0.992524	1-unit increase in FEV1/FVC	intergenic	SLC30A10
FEV1/FVC	14	54352961	rs74053152	A	G	-0.00230231	0.00030777	7.42019e-14	0.00154146	0.903103	0.976619	1-unit increase in FEV1/FVC	intergenic	AL138479.3
FEV1/FVC	9	4120648	rs1570203	G	A	-0.00135897	0.000181897	7.97882e-14	6.18127e-10	0.473744	0.981029	1-unit increase in FEV1/FVC	intron	GLIS3
FEV1/FVC	1	60959033	rs148292634	T	C	0.00309863	0.00041558	8.93522e-14	1.95672e-06	0.950245	0.977649	1-unit increase in FEV1/FVC	intergenic	LINC01748
FEV1/FVC	6	45533134	rs79003723	T	A	-0.00221613	0.000298216	1.07894e-13	0.00253549	0.897693	0.992539	1-unit increase in FEV1/FVC	intron	RUNX2
FEV1/FVC	6	29752020	rs147376303	T	C	0.00141272	0.000191404	1.57809e-13	0.000257272	0.669558	0.999897	1-unit increase in FEV1/FVC	intergenic	TBC1D22B
FEV1/FVC	1	219503157	rs73095580	G	T	0.00235172	0.000319726	1.90872e-13	4.64739e-06	0.912557	0.994395	1-unit increase in FEV1/FVC	intergenic	RP11-392O17.2
FEV1/FVC	8	11823332	rs4128298	T	C	-0.00147744	0.000200961	1.96053e-13	0.00141898	0.715013	0.988815	1-unit increase in FEV1/FVC	intergenic	DEFB136
FEV1/FVC	6	32652486	rs9275156	T	C	0.00156018	0.000213027	2.41624e-13	1.02563e-05	0.765627	0.998204	1-unit increase in FEV1/FVC	intergenic	HLA-DQB1
FEV1/FVC	4	75676596	rs62316312	C	G	-0.00150272	0.000205753	2.81142e-13	1.11039e-06	0.73759	0.99223	1-unit increase in FEV1/FVC	intron	BTC
FEV1/FVC	4	106670558	rs10017111	A	T	0.00186451	0.000256206	3.41284e-13	8.08136e-05	0.143913	0.998705	1-unit increase in FEV1/FVC	intron	GSTCD
FEV1/FVC	11	86448092	rs10898531	G	A	0.00175927	0.000243475	5.00088e-13	3.04015e-05	0.836181	0.996255	1-unit increase in FEV1/FVC	intron	CTD-2005H7.2
FEV1/FVC	17	36886828	rs11658500	G	A	0.00187109	0.000259863	6.02383e-13	1.52748e-10	0.860425	1	1-unit increase in FEV1/FVC	intron	CISD3
FEV1/FVC	6	30988590	rs9262508	A	G	-0.00134817	0.000187907	7.26764e-13	0.000132643	0.634136	0.982613	1-unit increase in FEV1/FVC	intron	MUC22
FEV1/FVC	6	142659182	rs191441541	G	A	0.00237407	0.000331269	7.70849e-13	0.0027995	0.915229	0.950959	1-unit increase in FEV1/FVC	intron	ADGRG6
FEV1/FVC	4	24026481	rs648674	A	G	0.00130787	0.000182829	8.48015e-13	0.0251522	0.578959	0.99379	1-unit increase in FEV1/FVC	intergenic	MTCO3P44
FEV1/FVC	5	43484257	rs79904209	C	T	0.00219795	0.000307333	8.59296e-13	0.000167921	0.905521	1	1-unit increase in FEV1/FVC	upstream	TMEM267
FEV1/FVC	7	156127246	rs12698403	G	A	0.00129626	0.000181788	1.00196e-12	3.14573e-10	0.559267	0.995069	1-unit increase in FEV1/FVC	intergenic	RP11-362B23.1
FEV1/FVC	3	55153214	rs1380119	G	A	0.00143772	0.000201788	1.04422e-12	3.19367e-11	0.719917	0.989164	1-unit increase in FEV1/FVC	intergenic	FEZF2
FEV1/FVC	11	13166565	rs11022690	T	C	-0.00128732	0.000181133	1.18888e-12	8.18986e-06	0.544647	0.995319	1-unit increase in FEV1/FVC	intergenic	RP11-413N13.1
FEV1/FVC	2	69407720	rs10173269	T	G	-0.00128231	0.000180743	1.30023e-12	0.00010338	0.538847	1	1-unit increase in FEV1/FVC	intron	ANTXR1
FEV1/FVC	6	33025953	rs6457709	A	G	0.00139511	0.000197003	1.4277e-12	5.29907e-06	0.70459	1	1-unit increase in FEV1/FVC	intergenic	TBC1D22B
FEV1/FVC	1	92377819	rs10430069	A	T	0.00137471	0.000194772	1.69243e-12	1.19336e-10	0.688526	0.996237	1-unit increase in FEV1/FVC	intergenic	TGFBR3
FEV1/FVC	12	54421810	rs10876529	T	C	0.00131769	0.000186858	1.76999e-12	0.00178018	0.631689	0.996707	1-unit increase in FEV1/FVC	intron	HOXC4
FEV1/FVC	11	131970313	rs7118465	C	T	0.00136244	0.000193445	1.88592e-12	1.73122e-08	0.318598	0.995153	1-unit increase in FEV1/FVC	intron	NTM
FEV1/FVC	15	63880305	rs80275182	A	G	-0.0016685	0.000237077	1.9579e-12	0.0170768	0.824047	0.99656	1-unit increase in FEV1/FVC	intron	USP3
FEV1/FVC	12	95541202	rs55703445	C	T	0.00153819	0.000219253	2.29533e-12	1.35252e-09	0.785017	0.998441	1-unit increase in FEV1/FVC	intron	FGD6
FEV1/FVC	3	29469675	rs17666332	T	G	0.00141422	0.000201833	2.44288e-12	2.30384e-10	0.720524	0.988851	1-unit increase in FEV1/FVC	intron	RBMS3
FEV1/FVC	2	56112440	rs1367228	C	A	-0.00127835	0.00018261	2.55757e-12	1.50463e-08	0.573369	0.990805	1-unit increase in FEV1/FVC	intron	EFEMP1
FEV1/FVC	15	84476534	rs59484405	A	T	-0.00143818	0.000205454	2.56561e-12	8.07141e-06	0.739302	0.995368	1-unit increase in FEV1/FVC	intron	ADAMTSL3
FEV1/FVC	5	128743858	rs17163442	T	C	-0.00178832	0.000256347	3.04075e-12	0.00176121	0.853695	0.984103	1-unit increase in FEV1/FVC	intergenic	CTB-1I21.1
FEV1/FVC	5	150561337	rs1061837	G	A	0.00125644	0.000180269	3.1818e-12	0.00120688	0.526217	1	1-unit increase in FEV1/FVC	3_prime_UTR	CCDC69
FEV1/FVC	2	218667836	rs3088214	G	A	-0.00129428	0.000185758	3.232e-12	0.00100385	0.398617	0.979285	1-unit increase in FEV1/FVC	3_prime_UTR	TNS1
FEV1/FVC	2	102932562	rs950880	C	A	0.00128842	0.000185111	3.40465e-12	1.43974e-08	0.61233	0.999009	1-unit increase in FEV1/FVC	intron	IL1RL1
FEV1/FVC	22	18456874	rs370241	T	C	-0.00123988	0.000180625	6.69172e-12	1.8546e-06	0.519511	0.995631	1-unit increase in FEV1/FVC	intron	MICAL3
FEV1/FVC	6	32963279	rs3128940	A	T	0.00143483	0.000209775	7.94357e-12	4.95687e-08	0.24535	0.999061	1-unit increase in FEV1/FVC	intergenic	TBC1D22B
FEV1/FVC	1	92164100	rs4233430	C	T	-0.00158282	0.000232487	9.90297e-12	1.38221e-08	0.813632	0.992217	1-unit increase in FEV1/FVC	intron	TGFBR3
FEV1/FVC	11	78128797	rs881338	C	T	0.00165284	0.000243125	1.06092e-11	0.0370428	0.831648	0.9787	1-unit increase in FEV1/FVC	5_prime_UTR	GAB2
FEV1/FVC	16	4360314	rs3848370	G	C	0.00144746	0.00021295	1.06908e-11	0.00953901	0.766174	1	1-unit increase in FEV1/FVC	upstream	GLIS2
FEV1/FVC	2	187586599	rs13033579	C	G	0.00134275	0.000197602	1.08353e-11	0.0127633	0.705417	0.998806	1-unit increase in FEV1/FVC	intron	FAM171B
FEV1/FVC	22	19753449	rs41298840	A	G	0.00149925	0.000221097	1.19653e-11	0.00107002	0.784173	0.976626	1-unit increase in FEV1/FVC	synonymous	TBX1
FEV1/FVC	6	30236754	rs2844762	T	C	0.00125253	0.000184778	1.21615e-11	0.000175908	0.609969	1	1-unit increase in FEV1/FVC	intron	HLA-L
FEV1/FVC	15	77354847	rs4886509	C	A	-0.00130334	0.000192616	1.32204e-11	1.04353e-06	0.329145	0.991986	1-unit increase in FEV1/FVC	intron	TSPAN3
FEV1/FVC	17	60720058	rs12452590	T	G	0.00128008	0.000189718	1.5098e-11	5.75452e-08	0.63781	0.974003	1-unit increase in FEV1/FVC	intron	MRC2
FEV1/FVC	5	170909410	rs11745375	C	T	-0.00121519	0.00018032	1.59758e-11	0.000128469	0.526551	1	1-unit increase in FEV1/FVC	intergenic	HMP19
FEV1/FVC	2	156997602	rs7424080	T	C	0.00178915	0.000265711	1.66046e-11	0.000504399	0.86571	0.988969	1-unit increase in FEV1/FVC	intron	LINC01876
FEV1/FVC	13	44811247	rs4942301	T	C	0.00147923	0.000219864	1.7247e-11	3.04177e-05	0.784053	0.990919	1-unit increase in FEV1/FVC	non_coding_transcript_exon	RP11-478K15.6
FEV1/FVC	10	5662119	rs7093310	C	T	-0.00204265	0.000303964	1.82055e-11	0.000344843	0.0989106	0.980176	1-unit increase in FEV1/FVC	upstream	RP11-336A10.4
FEV1/FVC	12	96132079	rs11108226	C	T	0.00128838	0.000192272	2.07679e-11	0.000232572	0.668779	0.987128	1-unit increase in FEV1/FVC	intron	NTN4
FEV1/FVC	22	28181436	rs382819	A	C	0.0013349	0.000199655	2.29771e-11	0.000151179	0.284925	1	1-unit increase in FEV1/FVC	intron	MN1
FEV1/FVC	6	22727887	rs4311501	T	G	-0.00141279	0.00021301	3.30729e-11	0.00263004	0.234203	0.989914	1-unit increase in FEV1/FVC	intergenic	ZFP57
FEV1/FVC	6	30763004	rs3131059	T	C	0.00122506	0.000184728	3.32441e-11	0.00038787	0.607872	0.998922	1-unit increase in FEV1/FVC	downstream	HCG20
FEV1/FVC	14	84338200	rs4904145	A	G	0.00130366	0.000197032	3.68534e-11	6.76889e-08	0.698221	0.991315	1-unit increase in FEV1/FVC	intergenic	RP11-353P15.1
FEV1/FVC	15	49321529	rs11638981	T	C	-0.00135575	0.000205074	3.82321e-11	0.00224766	0.73873	1	1-unit increase in FEV1/FVC	intron	SECISBP2L
FEV1/FVC	1	93271332	rs2180976	G	A	0.00123152	0.000187867	5.56346e-11	0.00192941	0.363254	0.988937	1-unit increase in FEV1/FVC	intergenic	EVI5
FEV1/FVC	3	168970191	rs1627507	A	C	0.00120345	0.000183836	5.90803e-11	2.59531e-05	0.597446	0.998145	1-unit increase in FEV1/FVC	intron	MECOM
FEV1/FVC	2	230258493	rs207672	T	G	0.00124203	0.000190612	7.23281e-11	1.3364e-07	0.340197	0.99159	1-unit increase in FEV1/FVC	intron	DNER
FEV1/FVC	12	15268799	rs10846139	C	T	-0.00117892	0.000181053	7.45405e-11	0.000154617	0.463252	0.995452	1-unit increase in FEV1/FVC	intron	RERG
FEV1/FVC	17	38489170	rs2715554	A	G	0.00161008	0.000251207	1.46356e-10	4.44964e-05	0.84939	1	1-unit increase in FEV1/FVC	intron	RARA
FEV1/FVC	2	67078619	rs35195586	G	T	0.0023253	0.000362916	1.48399e-10	0.00070644	0.933686	0.99699	1-unit increase in FEV1/FVC	intergenic	AC009474.1
FEV1/FVC	6	121764006	rs10456939	G	A	-0.00133257	0.000207983	1.48554e-10	0.00375804	0.751276	1	1-unit increase in FEV1/FVC	intron	GJA1
FEV1/FVC	10	124297637	rs4279944	C	T	-0.00164518	0.000257366	1.63594e-10	0.0017167	0.848762	0.948601	1-unit increase in FEV1/FVC	intergenic	DMBT1
FEV1/FVC	7	7256439	rs2881755	C	T	0.00116981	0.000183973	2.03969e-10	8.03478e-05	0.588067	0.989189	1-unit increase in FEV1/FVC	intron	C1GALT1
FEV1/FVC	8	130130604	rs6470697	A	C	-0.00191667	0.000301693	2.11459e-10	0.00934782	0.900654	0.995369	1-unit increase in FEV1/FVC	intergenic	LINC00977
FEV1/FVC	1	92031492	rs2125126	G	A	-0.00161651	0.000254473	2.12368e-10	8.32521e-07	0.849842	0.983058	1-unit increase in FEV1/FVC	intergenic	WDR82P2
FEV1/FVC	10	81374651	rs1250991	C	T	0.00118955	0.000187602	2.28938e-10	0.000311967	0.614479	0.977708	1-unit increase in FEV1/FVC	3_prime_UTR	SFTPA1
FEV1/FVC	15	42220076	rs13329244	T	C	0.00128794	0.0002037	2.57359e-10	0.0138716	0.723146	0.974646	1-unit increase in FEV1/FVC	intron	EHD4
FEV1/FVC	22	33335386	rs73158393	C	G	-0.00130191	0.000206031	2.63655e-10	0.000255967	0.741481	0.998562	1-unit increase in FEV1/FVC	intron	SYN3
FEV1/FVC	6	56239955	rs115830429	G	A	-0.0036526	0.000579129	2.8484e-10	0.00356493	0.975288	1	1-unit increase in FEV1/FVC	intron	COL21A1
FEV1/FVC	2	15906854	rs2544536	T	C	-0.0011344	0.000180543	3.32001e-10	2.38695e-07	0.487401	0.995049	1-unit increase in FEV1/FVC	intergenic	LINC01804
FEV1/FVC	12	56449435	rs7302200	G	A	0.00119177	0.000190233	3.73951e-10	0.000115734	0.658874	0.995236	1-unit increase in FEV1/FVC	intergenic	RPS26
FEV1/FVC	3	73862616	rs586936	G	A	0.00116167	0.000185502	3.79992e-10	0.0264893	0.597646	0.979424	1-unit increase in FEV1/FVC	intron	LINC02005
FEV1/FVC	1	111737916	rs630505	T	C	0.00127653	0.000203959	3.88661e-10	1.0939e-09	0.733875	1	1-unit increase in FEV1/FVC	intron	DENND2D
FEV1/FVC	2	145858797	rs7583434	G	A	0.00116688	0.000186668	4.08316e-10	0.0425892	0.626191	0.988951	1-unit increase in FEV1/FVC	intron	TEX41
FEV1/FVC	8	16925893	rs9325804	C	T	-0.00113102	0.000181046	4.18665e-10	0.00193712	0.522264	0.990374	1-unit increase in FEV1/FVC	intron	MICU3
FEV1/FVC	6	33781832	rs1555691	C	T	0.00122843	0.000196724	4.26089e-10	0.000399068	0.695361	0.988721	1-unit increase in FEV1/FVC	intergenic	TBC1D22B
FEV1/FVC	5	147783022	rs192310269	C	T	-0.00394596	0.000632836	4.51443e-10	0.0077773	0.979184	0.981712	1-unit increase in FEV1/FVC	intron	FBXO38
FEV1/FVC	6	30382868	rs9261848	G	C	-0.00161429	0.000260272	5.57211e-10	5.36801e-08	0.859845	0.996134	1-unit increase in FEV1/FVC	intron	MICC
FEV1/FVC	1	9498113	rs9660890	T	C	-0.00140741	0.000227169	5.82112e-10	0.000123893	0.80255	0.992264	1-unit increase in FEV1/FVC	upstream	RNA5SP40
FEV1/FVC	5	173081460	rs12518248	T	C	-0.00113317	0.000182976	5.91219e-10	0.0125956	0.584528	1	1-unit increase in FEV1/FVC	intron	LINC01863
FEV1/FVC	17	47476675	rs56366200	T	C	0.00112845	0.000182931	6.89468e-10	0.021202	0.558639	0.982874	1-unit increase in FEV1/FVC	downstream	PHB
FEV1/FVC	3	99403730	rs17834371	G	T	-0.00284842	0.000462161	7.13664e-10	0.00191856	0.95875	0.95306	1-unit increase in FEV1/FVC	intron	COL8A1
FEV1/FVC	4	107442034	rs4530706	T	G	-0.00177489	0.000288422	7.57553e-10	0.00182045	0.114228	0.954562	1-unit increase in FEV1/FVC	intergenic	LINC02173
FEV1/FVC	6	33180045	rs2854027	T	C	-0.00148761	0.000242511	8.57151e-10	0.000793392	0.824702	0.957058	1-unit increase in FEV1/FVC	intron	RING1
FEV1/FVC	1	40060473	rs4660303	G	A	0.00132346	0.000215957	8.89289e-10	0.000398305	0.774474	0.998396	1-unit increase in FEV1/FVC	intergenic	PABPC4
FEV1/FVC	6	7327846	rs9505168	T	C	0.00110867	0.000181211	9.48341e-10	0.00725011	0.445213	1	1-unit increase in FEV1/FVC	intron	CAGE1
FEV1/FVC	18	8800723	rs631126	T	C	-0.00127153	0.000208383	1.04978e-09	0.000138326	0.250054	0.992349	1-unit increase in FEV1/FVC	intron	MTCL1
FEV1/FVC	6	35139729	rs9368851	A	G	0.00148572	0.000243651	1.0774e-09	0.00821228	0.836342	1	1-unit increase in FEV1/FVC	intergenic	TBC1D22B
FEV1/FVC	2	169479763	rs10184235	A	G	-0.00127353	0.000209077	1.12233e-09	1.11148e-06	0.753136	0.999143	1-unit increase in FEV1/FVC	intron	CERS6
FEV1/FVC	4	145383334	rs75674934	G	A	0.00204538	0.000336011	1.1503e-09	0.00402591	0.91698	0.946133	1-unit increase in FEV1/FVC	intergenic	FHDC1
FEV1/FVC	15	40397191	rs34245505	C	G	-0.00139487	0.000229189	1.15827e-09	0.0137083	0.804367	0.974712	1-unit increase in FEV1/FVC	intron	BMF
FEV1/FVC	15	85211258	rs1374463	T	C	0.00150621	0.000247662	1.19081e-09	0.000932629	0.842315	0.996917	1-unit increase in FEV1/FVC	downstream	SEC11A
FEV1/FVC	8	17857028	rs13258901	T	C	-0.001145	0.000188511	1.2498e-09	0.000252339	0.357079	0.996381	1-unit increase in FEV1/FVC	intron	PCM1
FEV1/FVC	18	10078071	rs8089099	G	A	-0.00122921	0.000202799	1.35298e-09	5.04088e-06	0.72461	0.984343	1-unit increase in FEV1/FVC	intergenic	RP11-419J16.1
FEV1/FVC	5	173303392	rs55993676	G	T	-0.00120576	0.000198988	1.3678e-09	7.36792e-05	0.712582	0.998342	1-unit increase in FEV1/FVC	intergenic	HMP19
FEV1/FVC	15	71678798	rs2165488	A	G	0.00109256	0.000180528	1.43227e-09	0.000625389	0.487566	0.99563	1-unit increase in FEV1/FVC	intron	THSD4
FEV1/FVC	10	13918414	rs1418884	A	G	-0.00110834	0.000183263	1.47015e-09	0.000193719	0.423536	0.990693	1-unit increase in FEV1/FVC	intron	FRMD4A
FEV1/FVC	17	62676149	rs6504249	A	G	-0.00124482	0.000206206	1.57459e-09	0.0163278	0.259017	0.99189	1-unit increase in FEV1/FVC	intergenic	SMURF2
FEV1/FVC	1	6655053	rs2235566	G	A	0.00115828	0.000191906	1.58499e-09	1.00877e-07	0.669413	0.996861	1-unit increase in FEV1/FVC	3_prime_UTR	KLHL21
FEV1/FVC	17	12293986	rs2721836	T	G	-0.00109321	0.000181357	1.6627e-09	0.0323578	0.47464	0.982499	1-unit increase in FEV1/FVC	intergenic	LINC00670
FEV1/FVC	5	149150671	rs13174179	G	A	-0.00116424	0.000193298	1.71403e-09	0.00181436	0.675952	0.990137	1-unit increase in FEV1/FVC	intron	PPARGC1B
FEV1/FVC	22	29933287	rs73159014	G	A	0.00202623	0.000336826	1.79416e-09	0.000259939	0.920944	0.979896	1-unit increase in FEV1/FVC	intron	THOC5
FEV1/FVC	5	52248291	rs1054085	T	C	-0.00111697	0.000186053	1.93367e-09	0.000532558	0.376435	0.995255	1-unit increase in FEV1/FVC	3_prime_UTR	ITGA1
FEV1/FVC	6	26422627	rs3734537	C	A	0.00159956	0.000266633	1.98676e-09	1.70667e-05	0.868353	0.997624	1-unit increase in FEV1/FVC	intron	BTN2A3P
FEV1/FVC	6	26254271	rs806785	A	G	0.00109445	0.000182774	2.12689e-09	0.00640733	0.420415	0.998434	1-unit increase in FEV1/FVC	upstream	HIST1H3F
FEV1/FVC	9	75034874	rs13300927	A	G	-0.00107986	0.000180387	2.14859e-09	0.0141929	0.476285	0.996939	1-unit increase in FEV1/FVC	intergenic	RP11-217F16.1
FEV1/FVC	10	124234037	rs2142308	G	C	0.00132744	0.000222096	2.27777e-09	0.0385415	0.789628	0.987198	1-unit increase in FEV1/FVC	intron	HTRA1
FEV1/FVC	14	93503386	rs12894780	T	C	0.00162676	0.00027262	2.41807e-09	3.37724e-11	0.874188	0.988277	1-unit increase in FEV1/FVC	intron	ITPK1
FEV1/FVC	12	1513526	rs7971674	A	T	-0.00156764	0.000263254	2.6067e-09	0.000123675	0.861201	0.979007	1-unit increase in FEV1/FVC	intron	ERC1
FEV1/FVC	13	29085258	rs11619793	C	T	0.00217569	0.000365417	2.62019e-09	0.00180418	0.934347	0.988439	1-unit increase in FEV1/FVC	intergenic	RP11-95G6.1
FEV1/FVC	2	64881229	rs2302643	G	A	0.00108373	0.000182751	3.03194e-09	0.000309529	0.553868	0.983105	1-unit increase in FEV1/FVC	upstream	SERTAD2
FEV1/FVC	1	46021630	rs2993263	C	T	-0.00109876	0.000185387	3.09241e-09	0.00172192	0.609066	0.995559	1-unit increase in FEV1/FVC	intron	AKR1A1
FEV1/FVC	2	56237577	rs62164518	A	G	-0.00184256	0.000310915	3.10305e-09	0.0017723	0.906758	0.993088	1-unit increase in FEV1/FVC	intron	RP11-481J13.1
FEV1/FVC	17	77178382	rs2612765	C	T	-0.00107116	0.00018137	3.51063e-09	0.00405784	0.518585	0.984369	1-unit increase in FEV1/FVC	intron	RBFOX3
FEV1/FVC	6	142645787	rs182613832	G	A	-0.00430305	0.000729612	3.68998e-09	0.0461586	0.984075	0.978045	1-unit increase in FEV1/FVC	intron	ADGRG6
FEV1/FVC	4	146123196	rs62345144	G	C	-0.00349811	0.000593281	3.72427e-09	0.0100289	0.974618	0.92796	1-unit increase in FEV1/FVC	intergenic	FHDC1
FEV1/FVC	3	185541213	rs11717959	G	T	0.00109824	0.000187013	4.29704e-09	0.0263171	0.624553	0.991023	1-unit increase in FEV1/FVC	intron	IGF2BP2
FEV1/FVC	11	100498196	rs594476	G	C	-0.00117147	0.000199639	4.41817e-09	0.00118439	0.294344	0.978476	1-unit increase in FEV1/FVC	intergenic	RN7SL222P
FEV1/FVC	3	57751858	rs28606385	T	C	-0.00124261	0.000212183	4.73813e-09	0.000257614	0.762074	0.992182	1-unit increase in FEV1/FVC	intron	SLMAP
FEV1/FVC	19	46193351	rs11879227	A	G	0.00136373	0.000232943	4.79394e-09	0.00454522	0.81697	0.997434	1-unit increase in FEV1/FVC	intron	SNRPD2
FEV1/FVC	5	132375622	rs113638840	A	G	0.00120985	0.00020681	4.92059e-09	0.000359993	0.743641	0.996121	1-unit increase in FEV1/FVC	intergenic	CTB-1I21.1
FEV1/FVC	6	27312078	rs764284	G	A	-0.00106522	0.000182245	5.0724e-09	0.000969544	0.578109	1	1-unit increase in FEV1/FVC	intergenic	ZFP57
FEV1/FVC	6	126771143	rs1361109	C	T	0.00105371	0.00018113	5.98438e-09	4.84999e-05	0.544814	0.998422	1-unit increase in FEV1/FVC	intergenic	RP11-394G3.2
FEV1/FVC	15	71508067	rs62017769	G	A	0.00112499	0.000194745	7.62493e-09	0.0169376	0.677011	0.970484	1-unit increase in FEV1/FVC	intron	THSD4
FEV1/FVC	4	106459205	rs1388040	A	G	0.00184694	0.000319835	7.71926e-09	0.0129547	0.0865682	1	1-unit increase in FEV1/FVC	downstream	AC004066.3
FEV1/FVC	2	67052289	rs17032590	A	G	-0.00127936	0.000221826	8.06012e-09	7.99549e-06	0.790897	0.995691	1-unit increase in FEV1/FVC	upstream	AC009474.1
FEV1/FVC	8	13194983	rs1528624	T	G	0.00104058	0.000180664	8.43514e-09	7.58726e-09	0.504653	0.989849	1-unit increase in FEV1/FVC	intron	DLC1
FEV1/FVC	5	148203236	rs35684381	T	C	-0.00147893	0.00025717	8.89308e-09	3.37591e-06	0.854108	0.979101	1-unit increase in FEV1/FVC	upstream	ADRB2
FEV1/FVC	6	90926612	rs10806425	C	A	-0.00104783	0.00018256	9.4981e-09	5.48799e-05	0.58552	1	1-unit increase in FEV1/FVC	intron	BACH2
FEV1/FVC	21	19024276	rs1494932	C	T	0.00104382	0.000181909	9.58312e-09	0.0241765	0.577117	1	1-unit increase in FEV1/FVC	intergenic	AP000472.3
FEV1/FVC	4	145557467	rs35797611	T	C	-0.00294787	0.000513815	9.63542e-09	1.94943e-05	0.968406	1	1-unit increase in FEV1/FVC	intergenic	FHDC1
FEV1/FVC	17	28734974	rs34086083	C	T	0.00104179	0.000181598	9.65981e-09	1.2926e-07	0.560137	0.998699	1-unit increase in FEV1/FVC	intron	CPD
FEV1/FVC	6	127115454	rs13209747	C	T	0.00103654	0.000181498	1.12428e-08	0.000400055	0.563074	0.999483	1-unit increase in FEV1/FVC	intergenic	RPS4XP9
FEV1/FVC	12	96145566	rs12303909	G	A	0.00148865	0.000260695	1.129e-08	8.23151e-06	0.14119	0.980494	1-unit increase in FEV1/FVC	intron	NTN4
FEV1/FVC	5	662547	rs11738281	T	C	0.00128239	0.000224588	1.13114e-08	0.0108577	0.796876	0.993613	1-unit increase in FEV1/FVC	3_prime_UTR	TPPP
FEV1/FVC	20	3660789	rs603112	T	C	-0.00141102	0.000247466	1.18632e-08	0.000126205	0.156995	1	1-unit increase in FEV1/FVC	intron	ADAM33
FEV1/FVC	3	11642114	rs1561073	T	A	-0.00116228	0.000205621	1.58279e-08	2.18598e-05	0.262115	0.992203	1-unit increase in FEV1/FVC	intron	VGLL4
FEV1/FVC	9	88937617	rs700768	T	A	-0.00107564	0.000190513	1.64384e-08	0.000568957	0.662938	0.999608	1-unit increase in FEV1/FVC	intron	ZCCHC6
FEV1/FVC	15	67464291	rs72743477	A	G	0.00124063	0.00021989	1.68211e-08	0.000108698	0.782916	0.984964	1-unit increase in FEV1/FVC	intron	SMAD3
FEV1/FVC	22	39647168	rs77516118	T	C	0.00116838	0.000207229	1.72112e-08	0.000868436	0.745374	0.996311	1-unit increase in FEV1/FVC	intergenic	SCUBE1
FEV1/FVC	22	19798445	rs62222096	G	A	-0.00124312	0.000220594	1.74886e-08	0.00139778	0.783061	0.982456	1-unit increase in FEV1/FVC	intron	GNB1L
FEV1/FVC	18	19826300	rs11665384	C	T	-0.001028	0.000182763	1.85929e-08	0.0138808	0.554587	0.978465	1-unit increase in FEV1/FVC	intergenic	snoU13
FEV1/FVC	1	155137395	rs141942982	G	T	0.00163286	0.000290398	1.88062e-08	2.49867e-05	0.89144	0.995298	1-unit increase in FEV1/FVC	downstream	KRTCAP2
FEV1/FVC	15	71621835	rs62015510	C	T	0.00412601	0.000735408	2.01947e-08	0.0077455	0.984215	0.952131	1-unit increase in FEV1/FVC	intron	THSD4
FEV1/FVC	5	171008174	rs17681353	A	G	0.00261611	0.000466459	2.04367e-08	0.000455772	0.961077	0.991374	1-unit increase in FEV1/FVC	intergenic	HMP19
FEV1/FVC	16	10717766	rs2719664	A	T	0.00104507	0.000186481	2.09447e-08	0.000197348	0.623667	0.99163	1-unit increase in FEV1/FVC	downstream	TEKT5
FEV1/FVC	7	134567104	rs28517513	G	T	0.00117043	0.000208899	2.11108e-08	5.72581e-05	0.750734	0.990184	1-unit increase in FEV1/FVC	intron	CALD1
FEV1/FVC	4	145555789	rs74765954	A	C	-0.0022297	0.000398329	2.17529e-08	0.000708505	0.942493	0.941838	1-unit increase in FEV1/FVC	intergenic	FHDC1
FEV1/FVC	11	65324276	rs11227223	C	T	-0.00222151	0.000397146	2.22519e-08	3.4033e-07	0.945497	0.99509	1-unit increase in FEV1/FVC	intron	LTBP3
FEV1/FVC	3	8598670	rs1493594	G	C	0.00118925	0.000212682	2.25119e-08	0.0166134	0.763787	0.990091	1-unit increase in FEV1/FVC	intron	LMCD1
FEV1/FVC	6	22776949	rs6929133	T	C	0.00113227	0.000202633	2.30189e-08	0.000250402	0.271543	0.993672	1-unit increase in FEV1/FVC	intron	RP1-209A6.1
FEV1/FVC	1	19750580	rs10158705	G	A	-0.0011738	0.000210138	2.32784e-08	0.00299507	0.243348	0.993113	1-unit increase in FEV1/FVC	intron	CAPZB
FEV1/FVC	4	90036240	rs17821105	A	T	0.00133854	0.000240158	2.49792e-08	2.34572e-06	0.829822	0.996585	1-unit increase in FEV1/FVC	downstream	TIGD2
FEV1/FVC	5	126313467	rs4835921	T	C	0.0010071	0.000180766	2.53056e-08	0.0188802	0.538339	0.999061	1-unit increase in FEV1/FVC	intron	2019-03-03
FEV1/FVC	1	185951134	rs12134019	C	T	-0.00145287	0.000260934	2.57974e-08	2.0941e-06	0.858668	0.984346	1-unit increase in FEV1/FVC	intron	HMCN1
FEV1/FVC	14	75004136	rs7155637	C	A	-0.00119694	0.000215063	2.61651e-08	0.00350572	0.226576	1	1-unit increase in FEV1/FVC	intron	LTBP2
FEV1/FVC	4	13208803	rs28446722	T	G	0.00105445	0.000189509	2.63742e-08	0.0342538	0.653441	0.995813	1-unit increase in FEV1/FVC	intergenic	TAPT1-AS1
FEV1/FVC	10	9058671	rs1444782	G	A	-0.00101191	0.000182123	2.76007e-08	0.0224435	0.57678	1	1-unit increase in FEV1/FVC	intergenic	RP11-428L9.2
FEV1/FVC	11	122670390	rs873590	G	T	0.00121214	0.000218252	2.79683e-08	0.00986196	0.780203	0.992502	1-unit increase in FEV1/FVC	intron	UBASH3B
FEV1/FVC	9	101626379	rs10760559	G	A	-0.00100486	0.000181657	3.17551e-08	0.0481155	0.456505	0.992856	1-unit increase in FEV1/FVC	intron	RP11-92C4.3
FEV1/FVC	15	71529394	rs35465751	A	G	-0.00154657	0.000279833	3.26468e-08	0.00148238	0.882807	1	1-unit increase in FEV1/FVC	intron	THSD4
FEV1/FVC	9	129416317	rs10987386	C	T	0.00128822	0.00023312	3.27962e-08	1.16766e-08	0.813063	0.981663	1-unit increase in FEV1/FVC	intron	LMX1B
FEV1/FVC	2	43762112	rs77972916	G	A	-0.00187902	0.00034015	3.31513e-08	2.96796e-05	0.923705	0.994737	1-unit increase in FEV1/FVC	intron	THADA
FEV1/FVC	4	145404826	rs148994656	G	A	0.00252658	0.000457413	3.32365e-08	0.00290712	0.959106	0.994893	1-unit increase in FEV1/FVC	intergenic	FHDC1
FEV1/FVC	16	66289195	rs740012	G	C	0.00139171	0.000252062	3.36831e-08	0.010659	0.846266	0.98329	1-unit increase in FEV1/FVC	intergenic	RNA5SP428
FEV1/FVC	4	154728006	rs62325149	G	C	0.00114461	0.000208122	3.80744e-08	0.00569654	0.749966	0.997869	1-unit increase in FEV1/FVC	intergenic	TOMM22P4
FEV1/FVC	5	121372703	rs10064604	C	T	-0.00143711	0.000261859	4.067e-08	0.001634	0.862021	0.995365	1-unit increase in FEV1/FVC	intron	SRFBP1
FEV1/FVC	2	100576817	rs62149271	C	T	0.00144462	0.000263316	4.10956e-08	2.41554e-05	0.864354	0.997225	1-unit increase in FEV1/FVC	intron	AFF3
FEV1/FVC	7	25875830	rs13231733	G	A	0.000988366	0.000180217	4.15441e-08	0.000201979	0.486573	0.997587	1-unit increase in FEV1/FVC	intergenic	AC003090.1
FEV1/FVC	17	77082174	rs117014247	C	T	0.00320068	0.000584062	4.25631e-08	0.0274252	0.97548	1	1-unit increase in FEV1/FVC	missense	ENGASE
FEV1/FVC	6	134214525	rs12190287	C	G	0.00101713	0.000185755	4.36337e-08	0.00928668	0.62587	1	1-unit increase in FEV1/FVC	3_prime_UTR	TCF21
FEV1/FVC	8	109446828	rs10089406	T	C	0.00100972	0.000184502	4.43732e-08	4.96986e-06	0.404259	0.98692	1-unit increase in FEV1/FVC	intron	EIF3E
FEV1/FVC	14	100117459	rs11627153	G	A	0.0011436	0.000209018	4.47114e-08	0.000188099	0.751167	0.995363	1-unit increase in FEV1/FVC	intron	HHIPL1
FEV1/FVC	3	99328145	rs1849496	C	A	-0.00206619	0.000377908	4.56985e-08	0.0152487	0.939352	0.992792	1-unit increase in FEV1/FVC	intron	RP11-201E8.1
FEV1/FVC	7	20405265	rs3779505	G	A	-0.00164031	0.000300138	4.62844e-08	0.00336615	0.899185	0.994601	1-unit increase in FEV1/FVC	intron	ITGB8
FEV1/FVC	3	4566033	rs304023	C	T	0.00098955	0.000181157	4.70174e-08	0.00893805	0.461592	0.993791	1-unit increase in FEV1/FVC	intron	ITPR1
FEV1/FVC	5	13989708	rs10052894	T	A	-0.00110567	0.000202718	4.92284e-08	0.0198662	0.723286	0.980908	1-unit increase in FEV1/FVC	intergenic	RP11-260E18.1
