# Supplementary material for: Immune-mediated genetic pathways resulting in pulmonary function impairment increase lung cancer susceptibility
Source: Nat Commun. 2020 Jan 7;11:27. doi: 10.1038/s41467-019-13855-2 (PMC6946810; doi:10.1038/s41467-019-13855-2)
Supplement: Supplementary file 5 — Supplementary Data 3 [file 41467_2019_13855_MOESM5_ESM.xlsx]

## Sheet: Supplementary Data 3 - FVC
Phenotype	CHR	POS	SNP	Effect_Allele	Other_Allele	Beta	SE	P_Discovery	P_Replication	Effect_Allele_Frequency	INFO	Unit	Consequence	Nearest Gene
FVC	12	28588242	rs7977418	T	C	0.0211234	0.00173504	4.33822e-34	1.54623e-19	0.540924	0.996643	1-SD increase in Z-score	intron	CCDC91
FVC	17	44083402	rs1991556	G	A	0.0244947	0.00208026	5.36269e-32	7.62476e-14	0.773461	0.985237	1-SD increase in Z-score	intron	MAPT
FVC	17	43798360	rs55938136	A	G	0.0238793	0.00207049	9.13391e-31	5.37577e-13	0.775085	0.999806	1-SD increase in Z-score	intron	LINC02210-CRHR1
FVC	4	106815088	rs59462153	T	C	-0.0332731	0.00344338	4.37122e-22	1.69685e-08	0.931939	0.986444	1-SD increase in Z-score	intron	INTS12
FVC	2	56095010	rs7426380	A	G	0.0167305	0.00173701	5.92021e-22	3.8263e-08	0.551976	0.998295	1-SD increase in Z-score	intron	EFEMP1
FVC	3	98857163	rs13097354	G	A	-0.0179078	0.00190914	6.64724e-21	1.33707e-08	0.289085	0.993619	1-SD increase in Z-score	intergenic	RNU6-461P
FVC	3	158272632	rs12495085	G	A	0.0178499	0.00194604	4.65824e-20	1.78555e-06	0.731387	0.997963	1-SD increase in Z-score	intron	RP11-538P18.2
FVC	20	45502865	rs11698277	C	T	-0.0168633	0.00185989	1.23323e-19	1.38207e-08	0.679119	0.98762	1-SD increase in Z-score	intergenic	RP1-66N13.4
FVC	2	218694691	rs10188605	A	G	0.0161701	0.0018075	3.70494e-19	0.00176221	0.64321	0.995176	1-SD increase in Z-score	intron	TNS1
FVC	20	6634895	rs2206925	T	C	-0.016086	0.00180022	4.07613e-19	2.0325e-06	0.363932	0.995138	1-SD increase in Z-score	intergenic	RP5-971N18.3
FVC	6	7789943	rs13216391	A	G	0.0201365	0.00226077	5.27832e-19	2.44962e-10	0.821456	1	1-SD increase in Z-score	intron	BMP6
FVC	20	62349586	rs4809330	A	G	0.0162036	0.00183226	9.32891e-19	1.43755e-10	0.332479	1	1-SD increase in Z-score	intron	ZGPAT
FVC	6	28126840	rs9468300	C	T	0.0210241	0.00237796	9.52218e-19	5.34892e-06	0.843728	0.999985	1-SD increase in Z-score	3_prime_UTR	ZKSCAN8
FVC	6	32138545	rs3130283	A	C	0.0212491	0.00242943	2.21285e-18	1.02331e-06	0.148293	1	1-SD increase in Z-score	intron	AGPAT1
FVC	9	139110654	rs12684650	C	T	0.0161979	0.00185804	2.85434e-18	5.3045e-05	0.681993	1	1-SD increase in Z-score	splice_region	QSOX2
FVC	16	3583173	rs3751837	C	T	0.0181508	0.0020971	4.94901e-18	8.81295e-08	0.780848	0.991912	1-SD increase in Z-score	3_prime_UTR	CLUAP1
FVC	1	150545020	rs11204669	G	A	0.0151064	0.00175064	6.21935e-18	2.14453e-06	0.422109	0.99906	1-SD increase in Z-score	downstream	MCL1
FVC	3	32937596	rs4909017	C	T	-0.0149414	0.00173865	8.46808e-18	0.000240095	0.442742	1	1-SD increase in Z-score	3_prime_UTR	TRIM71
FVC	9	98278413	rs113154802	C	T	-0.0256482	0.00301022	1.59873e-17	8.91918e-09	0.908826	0.990121	1-SD increase in Z-score	intron	PTCH1
FVC	14	93118229	rs117068593	C	T	-0.0184775	0.0022102	6.29647e-17	2.33929e-09	0.81039	0.990734	1-SD increase in Z-score	missense	RIN3
FVC	12	115502718	rs2194980	A	G	-0.0146993	0.00178873	2.08315e-16	0.0408307	0.37205	1	1-SD increase in Z-score	intergenic	RP11-25E2.1
FVC	2	199753674	rs12614240	C	T	0.0142986	0.00174648	2.688e-16	5.19693e-06	0.566651	0.997219	1-SD increase in Z-score	intron	AC018717.1
FVC	10	124230612	rs12571363	C	A	0.0228133	0.00279306	3.15354e-16	1.28052e-06	0.892639	0.994683	1-SD increase in Z-score	intron	HTRA1
FVC	3	71550774	rs62244863	T	C	-0.0142426	0.00174634	3.487e-16	0.000261241	0.567395	0.996385	1-SD increase in Z-score	intron	FOXP1
FVC	20	34025756	rs143384	A	G	0.0142824	0.00176469	5.82365e-16	1.29823e-10	0.597178	1	1-SD increase in Z-score	5_prime_UTR	GDF5
FVC	1	221221700	rs4564148	G	A	-0.0166527	0.00207713	1.0865e-15	1.66965e-05	0.77153	0.977369	1-SD increase in Z-score	intergenic	RP11-453O22.1
FVC	17	54195453	rs28519449	C	T	-0.0140505	0.00176162	1.51868e-15	1.54548e-05	0.596044	0.998478	1-SD increase in Z-score	intron	ANKFN1
FVC	1	221473248	rs11118683	C	T	-0.0140403	0.00177391	2.4852e-15	2.72584e-06	0.579302	0.975279	1-SD increase in Z-score	intergenic	C1orf140
FVC	14	74817418	rs10141786	A	G	0.0139618	0.00176922	2.99722e-15	5.4958e-09	0.402881	0.986179	1-SD increase in Z-score	intron	VRTN
FVC	17	29166302	rs62070643	A	G	-0.01502	0.00194885	1.29138e-14	1.83101e-05	0.730766	0.999162	1-SD increase in Z-score	intron	ATAD5
FVC	10	78312002	rs2637254	G	A	0.0133222	0.00173128	1.41987e-14	0.00141842	0.490324	0.994964	1-SD increase in Z-score	intron	C10orf11
FVC	6	26422627	rs3734537	C	A	0.0195327	0.00255738	2.21731e-14	1.15805e-07	0.868353	0.997624	1-SD increase in Z-score	intron	BTN2A3P
FVC	4	106819053	rs34712979	G	A	0.0149558	0.00197716	3.91211e-14	6.36452e-07	0.743332	1	1-SD increase in Z-score	splice_region	NPNT
FVC	12	28010407	rs57380671	T	C	-0.0167123	0.0022114	4.12684e-14	0.00198944	0.811033	0.992897	1-SD increase in Z-score	intergenic	RN7SKP15
FVC	5	158368797	rs7443323	T	A	0.0150783	0.00199903	4.61562e-14	1.57799e-05	0.748105	0.992425	1-SD increase in Z-score	intron	EBF1
FVC	17	69151972	rs1558119	C	T	0.0130195	0.00172809	4.93464e-14	2.68684e-07	0.519687	1	1-SD increase in Z-score	intron	CASC17
FVC	17	79952916	rs116096769	G	A	-0.0210602	0.00280889	6.51572e-14	2.41001e-07	0.88803	0.951089	1-SD increase in Z-score	missense	ASPSCR1
FVC	1	17308254	rs9435733	T	C	-0.0129077	0.00173024	8.67408e-14	0.000154872	0.478722	0.998507	1-SD increase in Z-score	upstream	MFAP2
FVC	2	178210268	rs6740092	T	A	-0.0180968	0.0024592	1.86097e-13	4.34983e-05	0.145411	0.992307	1-SD increase in Z-score	intron	NFE2L2
FVC	6	32554129	rs9270074	T	C	0.0176186	0.0023943	1.86429e-13	6.50204e-09	0.155824	1	1-SD increase in Z-score	intron	HLA-DRB1
FVC	4	145381766	rs17019370	A	C	0.0138897	0.00189967	2.64662e-13	8.37138e-05	0.70515	0.994924	1-SD increase in Z-score	intergenic	FHDC1
FVC	3	99431418	rs56094673	C	T	0.023596	0.00324344	3.47401e-13	0.0034204	0.922494	0.998691	1-SD increase in Z-score	intron	COL8A1
FVC	22	18402924	rs13056749	G	A	-0.0143691	0.00197877	3.83567e-13	0.0146832	0.739676	0.99172	1-SD increase in Z-score	intron	MICAL3
FVC	2	18728276	rs2346133	C	T	-0.0231522	0.00319755	4.47882e-13	0.000703486	0.920905	1	1-SD increase in Z-score	downstream	RP11-111J6.2
FVC	1	218844022	rs7517716	A	C	-0.0124939	0.00173141	5.3676e-13	0.0035479	0.465318	0.999246	1-SD increase in Z-score	intergenic	U3
FVC	11	62381808	rs1801144	G	C	-0.0129375	0.00179695	6.04977e-13	9.13765e-09	0.634159	0.992648	1-SD increase in Z-score	missense	ROM1
FVC	10	69962954	rs10998018	G	A	0.0124353	0.00173007	6.60571e-13	2.18138e-08	0.503745	0.998518	1-SD increase in Z-score	intron	MYPN
FVC	6	152593102	rs6904757	A	G	0.0128925	0.00180593	9.4254e-13	0.000108526	0.636164	0.982353	1-SD increase in Z-score	intron	SYNE1
FVC	21	36071202	rs2834591	T	C	0.0126612	0.00178972	1.50447e-12	0.0174495	0.629459	0.997791	1-SD increase in Z-score	intron	CLIC6
FVC	6	26207174	rs9393688	A	T	-0.0139411	0.00197483	1.67628e-12	2.90015e-05	0.737969	0.991848	1-SD increase in Z-score	downstream	HIST1H4E
FVC	1	218520995	rs6658835	A	G	-0.0137968	0.00196093	1.98515e-12	0.00358916	0.731122	0.991946	1-SD increase in Z-score	intron	TGFB2
FVC	8	69570332	rs17387279	T	G	0.015575	0.00225529	4.99742e-12	0.00018182	0.818966	0.989662	1-SD increase in Z-score	intron	C8orf34
FVC	11	66183801	rs77498041	G	A	-0.0150881	0.0022001	7.003e-12	0.000247461	0.807922	0.993415	1-SD increase in Z-score	upstream	NPAS4
FVC	3	169295436	rs78101726	A	G	0.0164342	0.00240642	8.55266e-12	1.7697e-06	0.847281	0.998074	1-SD increase in Z-score	intron	MECOM
FVC	1	118890553	rs34661019	G	A	-0.013734	0.00201991	1.05367e-11	2.18676e-09	0.756751	0.996756	1-SD increase in Z-score	intergenic	RNA5SP56
FVC	6	142725182	rs73780221	G	C	0.0347082	0.00511876	1.19956e-11	0.000167299	0.970864	1	1-SD increase in Z-score	intron	ADGRG6
FVC	8	145507304	rs4977213	C	T	-0.011985	0.00177891	1.61698e-11	0.0218754	0.380853	0.995345	1-SD increase in Z-score	intron	BOP1
FVC	4	151199080	rs2290846	G	A	-0.0128582	0.00191239	1.77635e-11	0.0133934	0.711883	1	1-SD increase in Z-score	missense	LRBA
FVC	4	145659064	rs11727676	T	C	0.0196829	0.00292913	1.82471e-11	5.3363e-06	0.903597	1	1-SD increase in Z-score	synonymous	HHIP
FVC	1	221357227	rs12126632	A	T	0.0155124	0.00230907	1.84575e-11	1.18784e-06	0.831207	0.993995	1-SD increase in Z-score	intergenic	RP11-453O22.1
FVC	2	136981210	rs10165053	C	T	0.0121433	0.0018379	3.92472e-11	0.00329023	0.350948	0.982995	1-SD increase in Z-score	intergenic	RP11-1193F23.1
FVC	11	67093360	rs10791902	C	T	0.0116963	0.0017724	4.14399e-11	0.00945866	0.58813	0.977136	1-SD increase in Z-score	intron	RAD9A
FVC	20	47590564	rs1115535	T	C	-0.0127312	0.00193864	5.1406e-11	0.0112581	0.726836	0.995917	1-SD increase in Z-score	intron	ARFGEF2
FVC	5	53499540	rs3797255	A	G	-0.011521	0.00175923	5.80725e-11	0.00831767	0.417685	0.989022	1-SD increase in Z-score	intron	ARL15
FVC	6	126990392	rs6918725	T	G	-0.0113466	0.00173618	6.35651e-11	2.49003e-08	0.481125	0.995069	1-SD increase in Z-score	intergenic	RP11-394G3.2
FVC	11	12660894	rs7927422	T	C	0.0114593	0.00176031	7.53734e-11	2.11191e-05	0.593496	0.995243	1-SD increase in Z-score	intergenic	TEAD1
FVC	18	208222	rs545447	G	A	-0.0112767	0.00173559	8.18969e-11	0.00528241	0.464139	0.99812	1-SD increase in Z-score	intron	USP14
FVC	2	210304172	rs9288408	A	G	0.012161	0.00187225	8.29574e-11	0.00159056	0.690979	0.994037	1-SD increase in Z-score	intron	MAP2
FVC	2	66076827	rs6751109	G	A	0.0136938	0.00211342	9.22163e-11	0.00252861	0.786683	0.993411	1-SD increase in Z-score	intron	AC074391.1
FVC	12	65962636	rs10878300	T	G	-0.0140173	0.00217998	1.27797e-10	8.49553e-05	0.197828	0.992414	1-SD increase in Z-score	intron	RP11-230G5.2
FVC	3	196997148	rs62282106	G	T	-0.0125585	0.00195898	1.4507e-10	0.00199206	0.73385	0.995059	1-SD increase in Z-score	intron	DLG1
FVC	2	161776671	rs62194733	C	T	0.0171869	0.00268635	1.57854e-10	0.0329482	0.881907	0.98635	1-SD increase in Z-score	intergenic	RN7SL423P
FVC	9	16986112	rs7029491	C	G	-0.0117069	0.00184769	2.36198e-10	0.00101692	0.665855	0.979426	1-SD increase in Z-score	intergenic	RP11-132E11.2
FVC	17	62681565	rs7219070	T	C	0.0126602	0.00199967	2.4376e-10	2.84931e-05	0.251245	0.989842	1-SD increase in Z-score	intergenic	SMURF2
FVC	13	80467235	rs4885681	C	T	-0.012305	0.00194621	2.57767e-10	0.00234084	0.275288	0.986542	1-SD increase in Z-score	intron	LINC00382
FVC	5	77495031	rs72776472	A	G	0.0128437	0.00203314	2.66816e-10	0.000548826	0.764505	0.996025	1-SD increase in Z-score	intron	AP3B1
FVC	7	156127246	rs12698403	G	A	0.0110136	0.00174412	2.71185e-10	6.06779e-06	0.559267	0.995069	1-SD increase in Z-score	intergenic	RP11-362B23.1
FVC	2	18604851	rs13413267	G	A	-0.0141466	0.0022442	2.91228e-10	0.000814095	0.817576	0.992786	1-SD increase in Z-score	intergenic	KCNS3
FVC	2	242496325	rs7572476	C	T	0.0109399	0.00173939	3.19032e-10	8.20866e-06	0.545321	0.99701	1-SD increase in Z-score	upstream	BOK
FVC	3	67448331	rs6785193	G	C	-0.0119117	0.00190425	3.97316e-10	0.0025352	0.293027	0.991734	1-SD increase in Z-score	intron	SUCLG2
FVC	5	44349141	rs1448039	A	T	0.0114659	0.00184155	4.7852e-10	4.02099e-05	0.326365	0.99952	1-SD increase in Z-score	intron	FGF10
FVC	4	3495283	rs11733064	C	G	0.011086	0.00178615	5.4215e-10	0.000392624	0.625622	0.996722	1-SD increase in Z-score	3_prime_UTR	DOK7
FVC	9	1501783	rs2095024	G	A	-0.0109172	0.00175998	5.54656e-10	0.000957471	0.41454	0.986388	1-SD increase in Z-score	intergenic	RNA5SP279
FVC	1	2160390	rs28384811	C	G	0.020701	0.00334266	5.91211e-10	8.18464e-08	0.927415	0.992194	1-SD increase in Z-score	missense	SKI
FVC	6	32633632	rs9274471	A	G	0.0108877	0.00176164	6.40044e-10	9.08017e-07	0.560648	0.97781	1-SD increase in Z-score	intron	HLA-DQB1
FVC	5	131471874	rs154732	C	G	-0.0139923	0.00227314	7.49445e-10	0.000779535	0.824026	0.993931	1-SD increase in Z-score	intergenic	CTB-1I21.1
FVC	6	135951417	rs2327650	T	A	0.0108223	0.00175952	7.72473e-10	4.83931e-07	0.591625	0.996999	1-SD increase in Z-score	intron	LINC00271
FVC	4	89929254	rs1795720	C	T	0.0107415	0.00175916	1.02267e-09	0.0108152	0.410462	0.994875	1-SD increase in Z-score	intron	FAM13A
FVC	17	46547381	rs7211143	A	G	-0.0115905	0.00189964	1.05264e-09	0.000206057	0.702921	0.9874	1-SD increase in Z-score	intergenic	LOC101927166
FVC	5	131461341	rs152197	C	T	-0.0138386	0.00227626	1.20702e-09	0.000567725	0.824673	0.994883	1-SD increase in Z-score	intergenic	CTB-1I21.1
FVC	18	50830973	rs56291455	C	A	0.0107054	0.00178213	1.8914e-09	0.00430089	0.616228	0.992707	1-SD increase in Z-score	intron	DCC
FVC	2	18287623	rs55884799	T	C	-0.013575	0.00227846	2.55696e-09	0.00477675	0.825149	0.99416	1-SD increase in Z-score	intron	KCNS3
FVC	6	105434661	rs314287	A	G	-0.0103197	0.0017334	2.62869e-09	0.000418376	0.483495	0.993499	1-SD increase in Z-score	intron	LIN28B
FVC	4	174582067	rs10005540	C	T	-0.0106556	0.00179006	2.64161e-09	0.000167432	0.385682	0.977989	1-SD increase in Z-score	intergenic	RN7SKP13
FVC	6	22061639	rs393091	C	T	-0.0106501	0.00179421	2.92728e-09	0.0112086	0.371649	0.993673	1-SD increase in Z-score	intron	CASC15
FVC	12	1475031	rs1419965	G	C	0.0104298	0.00175898	3.04287e-09	1.49501e-07	0.594368	0.998699	1-SD increase in Z-score	intron	ERC1
FVC	3	33260422	rs6764459	C	T	-0.0180403	0.00304248	3.04315e-09	0.000632704	0.911902	1	1-SD increase in Z-score	5_prime_UTR	SUSD5
FVC	18	57479469	rs75282864	C	G	0.0133282	0.0022488	3.09252e-09	0.0309928	0.817901	0.986599	1-SD increase in Z-score	intergenic	RP11-824M15.3
FVC	1	22653424	rs4233284	C	G	0.0109117	0.00184268	3.19124e-09	0.000125102	0.671775	0.992988	1-SD increase in Z-score	upstream	RP11-415K20.1
FVC	5	76911840	rs7710344	A	T	0.0142517	0.00241	3.35169e-09	0.0379016	0.840748	0.95575	1-SD increase in Z-score	intron	WDR41
FVC	12	28840892	rs12313454	A	G	-0.0158231	0.00267889	3.49683e-09	9.21638e-05	0.881927	0.995789	1-SD increase in Z-score	intergenic	CCDC91
FVC	8	64806567	rs1425794	G	T	-0.0102544	0.00174479	4.17832e-09	0.000147015	0.564747	0.994668	1-SD increase in Z-score	intron	RP11-32K4.1
FVC	11	45122986	rs73464505	A	T	-0.0119376	0.00203482	4.45177e-09	0.00147692	0.763011	0.992651	1-SD increase in Z-score	intron	PRDM11
FVC	7	26780826	rs4722632	T	C	0.0105069	0.00179219	4.56275e-09	0.0284381	0.628723	0.991386	1-SD increase in Z-score	intron	SKAP2
FVC	2	42243850	rs4952564	A	G	-0.0108426	0.00185388	4.96348e-09	0.0405669	0.679395	0.994031	1-SD increase in Z-score	intron	AC013480.2
FVC	12	28139846	rs805510	T	C	0.015223	0.00260905	5.39553e-09	0.00457533	0.127134	0.987869	1-SD increase in Z-score	intergenic	PTHLH
FVC	7	140560023	rs13227429	T	C	0.0101804	0.00174646	5.57721e-09	6.61094e-05	0.436342	0.994319	1-SD increase in Z-score	intron	BRAF
FVC	1	150166675	rs3118124	A	G	-0.0111047	0.00190775	5.86171e-09	0.000349666	0.711433	0.995391	1-SD increase in Z-score	intergenic	RN7SL480P
FVC	6	32151443	rs2070600	C	T	0.0204301	0.00351907	6.42335e-09	1.50663e-07	0.935631	1	1-SD increase in Z-score	missense	AGER
FVC	16	88813060	rs78579285	C	T	0.0129916	0.00223898	6.54247e-09	0.00039285	0.817908	1	1-SD increase in Z-score	intron	PIEZO1
FVC	17	37504933	rs8069451	T	C	0.0116251	0.0020035	6.54464e-09	0.000284275	0.749271	0.989337	1-SD increase in Z-score	intron	FBXL20
FVC	22	18357509	rs72490631	T	C	0.0120018	0.00206938	6.64987e-09	0.00180025	0.773481	0.994048	1-SD increase in Z-score	intron	MICAL3
FVC	6	25770239	rs2328893	A	G	-0.0108711	0.00187564	6.80187e-09	0.00477296	0.304621	1	1-SD increase in Z-score	intron	SLC17A4
FVC	2	239405748	rs66636130	G	A	-0.0154132	0.00266201	7.04382e-09	0.000484352	0.878214	0.984986	1-SD increase in Z-score	intergenic	STK25
FVC	22	30598516	rs6006399	T	G	-0.0156593	0.00270574	7.15514e-09	0.00695473	0.884473	1	1-SD increase in Z-score	intron	RP3-438O4.4
FVC	7	18387343	rs78493141	C	T	0.0158672	0.0027469	7.64032e-09	0.000587885	0.887088	0.9853	1-SD increase in Z-score	intron	HDAC9
FVC	7	46485963	rs6968518	T	C	0.0101165	0.00175285	7.86783e-09	0.000954582	0.435457	0.986387	1-SD increase in Z-score	intergenic	AC004869.3
FVC	10	63839417	rs4948502	T	C	0.0100751	0.00175173	8.85357e-09	2.99927e-07	0.573321	0.994615	1-SD increase in Z-score	intron	ARID5B
FVC	2	241806690	rs10182575	C	T	-0.0108644	0.00189338	9.58304e-09	0.0330967	0.301478	0.986649	1-SD increase in Z-score	upstream	AGXT
FVC	5	122398375	rs4836409	A	G	0.0106891	0.00186909	1.07338e-08	0.000562359	0.685131	0.990361	1-SD increase in Z-score	intergenic	LMNB1
FVC	6	155451722	rs11967850	C	T	0.0122004	0.00214729	1.33457e-08	0.00152152	0.797406	0.996525	1-SD increase in Z-score	intron	TIAM2
FVC	6	31140088	rs3132519	T	C	0.00994505	0.00175394	1.42837e-08	0.000148437	0.419711	0.996773	1-SD increase in Z-score	intron	POU5F1
FVC	12	65905126	rs79487293	C	T	0.0104799	0.00185011	1.47612e-08	2.25987e-07	0.675645	1	1-SD increase in Z-score	intron	RP11-230G5.2
FVC	18	22205000	rs111581974	C	T	-0.0125727	0.00222064	1.49986e-08	8.45207e-05	0.812354	0.995156	1-SD increase in Z-score	intron	LINC01915
FVC	7	23509295	rs118003225	C	G	-0.0142818	0.00252922	1.63693e-08	0.00683669	0.86442	0.993724	1-SD increase in Z-score	intron	IGF2BP3
FVC	12	85648473	rs12827426	A	G	-0.0107544	0.00190506	1.65199e-08	0.0277898	0.710451	0.999492	1-SD increase in Z-score	intron	LRRIQ1
FVC	5	148065581	rs12521854	A	G	-0.00994149	0.00176193	1.6788e-08	0.000393027	0.591683	0.994243	1-SD increase in Z-score	intergenic	CTB-95D12.1
FVC	7	15506529	rs55905169	G	C	0.013312	0.00236138	1.72816e-08	0.00024915	0.83872	0.989515	1-SD increase in Z-score	intron	AGMO
FVC	15	51641996	rs2445772	C	G	-0.0106277	0.00188637	1.76312e-08	0.0045093	0.306236	0.984529	1-SD increase in Z-score	intron	GLDN
FVC	17	64280347	rs62069915	G	A	-0.0101473	0.00180313	1.82917e-08	0.00482521	0.637133	0.992924	1-SD increase in Z-score	intergenic	RP11-4F22.3
FVC	1	215120407	rs555520	G	C	0.0102493	0.00182284	1.88165e-08	0.00253508	0.340741	1	1-SD increase in Z-score	downstream	RP11-323K10.1
FVC	7	82563111	rs7781142	A	G	0.00969043	0.00173122	2.17727e-08	0.000553595	0.469332	0.998116	1-SD increase in Z-score	intron	PCLO
FVC	15	61410095	rs813017	C	G	-0.0102329	0.00183013	2.25541e-08	0.0176727	0.664434	0.9943	1-SD increase in Z-score	intron	RORA
FVC	1	204424473	rs61817902	G	A	-0.0128709	0.00230245	2.27198e-08	0.000995503	0.82969	0.992874	1-SD increase in Z-score	intron	PIK3C2B
FVC	6	30932532	rs3095150	C	T	0.00996928	0.00179601	2.84641e-08	0.00041742	0.363902	1	1-SD increase in Z-score	upstream	XXbac-BPG118E17.10
FVC	10	75524759	rs12413039	C	G	-0.0107689	0.00194748	3.21128e-08	0.00571674	0.730789	0.996136	1-SD increase in Z-score	intron	SEC24C
FVC	3	8508515	rs9858072	T	C	-0.00952417	0.00172922	3.63718e-08	0.000310818	0.50195	0.994509	1-SD increase in Z-score	intron	LMCD1-AS1
FVC	18	38023468	rs4636990	G	A	-0.00956622	0.00173952	3.81585e-08	7.33068e-05	0.456992	0.989755	1-SD increase in Z-score	intergenic	RNU7-145P
FVC	6	19837774	rs11759102	C	T	-0.0129755	0.00236451	4.0784e-08	0.00942739	0.840206	0.989333	1-SD increase in Z-score	5_prime_UTR	ID4
FVC	5	43420747	rs779862	C	A	-0.0104633	0.00190747	4.12859e-08	0.00505493	0.297781	0.978995	1-SD increase in Z-score	intergenic	RP11-357F12.1
FVC	17	29055710	rs72811645	T	C	0.00963102	0.00175738	4.24907e-08	0.00279515	0.588917	1	1-SD increase in Z-score	intron	SUZ12P1
FVC	9	113403846	rs3001115	T	C	-0.0117008	0.00214413	4.84313e-08	0.000296723	0.208199	0.985558	1-SD increase in Z-score	intergenic	MUSK
FVC	11	43612083	rs2679057	A	G	-0.00969915	0.00177899	4.98333e-08	0.0105991	0.391576	0.987484	1-SD increase in Z-score	intron	RP11-472I20.4
FVC	16	88808862	rs7201439	C	T	0.0140625	0.00257951	4.99587e-08	0.0371106	0.129592	0.998132	1-SD increase in Z-score	intron	PIEZO1
