# Supplementary material for: Immune-mediated genetic pathways resulting in pulmonary function impairment increase lung cancer susceptibility
Source: Nat Commun. 2020 Jan 7;11:27. doi: 10.1038/s41467-019-13855-2 (PMC6946810; doi:10.1038/s41467-019-13855-2)
Supplement: Supplementary file 6 — Supplementary Data 4 [file 41467_2019_13855_MOESM6_ESM.xlsx]

## Sheet: Supplementary Data 4 - FEV1-nvs
Phenotype	CHR	POS	SNP	Effect_Allele	Other_Allele	Beta	SE	P_Discovery	P_Replication	Effect_Allele_Frequency	INFO	Unit	Consequence	Nearest Gene
FEV1-nvsmk	4	106819053	rs34712979	G	A	0.0305337	0.002681	4.89153e-30	1.26045e-19	0.743332	1	1-SD increase in Z-score	splice_region	NPNT
FEV1-nvsmk	6	30447674	rs3131112	A	C	0.0328339	0.00333252	6.79372e-23	3.47101e-08	0.856513	0.997222	1-SD increase in Z-score	intergenic	TBC1D22B
FEV1-nvsmk	4	145452389	rs6821114	A	G	-0.0225575	0.0023506	8.3975e-22	5.68494e-11	0.45892	0.998931	1-SD increase in Z-score	intergenic	FHDC1
FEV1-nvsmk	4	106815088	rs59462153	T	C	-0.0447598	0.00467457	1.0324e-21	1.10453e-06	0.931939	0.986444	1-SD increase in Z-score	intron	INTS12
FEV1-nvsmk	6	26422627	rs3734537	C	A	0.0313745	0.00345571	1.10889e-19	3.43362e-07	0.868353	0.997624	1-SD increase in Z-score	intron	BTN2A3P
FEV1-nvsmk	10	12252217	rs2271804	G	A	-0.0207954	0.00234885	8.58053e-19	7.8058e-08	0.468992	0.99689	1-SD increase in Z-score	intron	CDC123
FEV1-nvsmk	12	28689514	rs2348418	T	C	0.0202667	0.00236192	9.52786e-18	1.46381e-07	0.542476	0.994083	1-SD increase in Z-score	intron	CCDC91
FEV1-nvsmk	17	69151972	rs1558119	C	T	0.0191406	0.00234564	3.37486e-16	2.51907e-08	0.519687	1	1-SD increase in Z-score	intron	CASC17
FEV1-nvsmk	17	44335865	rs62074565	A	G	0.0235493	0.00289463	4.13407e-16	8.82789e-13	0.786074	0.965962	1-SD increase in Z-score	downstream	RP11-259G18.3
FEV1-nvsmk	6	32626952	rs4713572	T	C	0.0193351	0.00241265	1.11799e-15	0.000191645	0.599521	0.981525	1-SD increase in Z-score	downstream	HLA-DQB1
FEV1-nvsmk	7	156127246	rs12698403	G	A	0.0183134	0.00236995	1.10528e-14	4.32563e-11	0.559267	0.995069	1-SD increase in Z-score	intergenic	RP11-362B23.1
FEV1-nvsmk	2	18292452	rs61067109	G	A	-0.0212079	0.0027644	1.70647e-14	0.000405067	0.766832	0.99881	1-SD increase in Z-score	intron	KCNS3
FEV1-nvsmk	17	43798360	rs55938136	A	G	0.0212035	0.00279738	3.48179e-14	6.24824e-12	0.775085	0.999806	1-SD increase in Z-score	intron	LINC02210-CRHR1
FEV1-nvsmk	10	69933921	rs10997975	G	A	0.0169036	0.00234811	6.10488e-13	0.000365519	0.503252	1	1-SD increase in Z-score	missense	MYPN
FEV1-nvsmk	6	7797591	rs10498671	T	C	0.0220158	0.00306651	7.03337e-13	0.000182363	0.822981	0.999281	1-SD increase in Z-score	intron	BMP6
FEV1-nvsmk	4	106583042	rs76552657	T	C	0.0400444	0.00558103	7.26056e-13	3.73902e-05	0.954408	1	1-SD increase in Z-score	intron	ARHGEF38
FEV1-nvsmk	4	146087979	rs116125427	G	A	0.0312199	0.00440855	1.43077e-12	0.00263612	0.922499	0.986631	1-SD increase in Z-score	intron	OTUD4
FEV1-nvsmk	14	93102251	rs17184313	C	T	-0.0213109	0.00301535	1.58506e-12	0.000795976	0.815505	1	1-SD increase in Z-score	intron	RIN3
FEV1-nvsmk	6	140271357	rs1102077	A	C	0.0192268	0.00274928	2.69462e-12	0.0467298	0.757026	0.984081	1-SD increase in Z-score	intergenic	RP5-899B16.2
FEV1-nvsmk	22	30583134	rs5753038	G	T	0.028132	0.00404231	3.43221e-12	0.00119078	0.0925959	0.995281	1-SD increase in Z-score	intron	RP3-438O4.4
FEV1-nvsmk	18	8801351	rs513953	A	G	-0.0187589	0.00270063	3.77035e-12	1.73599e-06	0.254425	0.991562	1-SD increase in Z-score	intron	MTCL1
FEV1-nvsmk	6	31198507	rs3130939	A	G	0.0178647	0.00258482	4.81846e-12	0.00533625	0.288269	0.999975	1-SD increase in Z-score	intergenic	TBC1D22B
FEV1-nvsmk	2	156997602	rs7424080	T	C	0.0237552	0.00345254	5.98865e-12	0.000101517	0.86571	0.988969	1-SD increase in Z-score	intron	LINC01876
FEV1-nvsmk	1	2160390	rs28384811	C	G	0.0312547	0.00454627	6.2329e-12	0.00286154	0.927415	0.992194	1-SD increase in Z-score	missense	SKI
FEV1-nvsmk	22	18459859	rs9605462	C	T	-0.0178757	0.0026668	2.04889e-11	9.79537e-09	0.73746	0.998914	1-SD increase in Z-score	intron	MICAL3
FEV1-nvsmk	6	32565075	rs9270611	C	T	0.0182204	0.00272302	2.22075e-11	1.28065e-06	0.746473	0.981859	1-SD increase in Z-score	intergenic	TBC1D22B
FEV1-nvsmk	3	158226886	rs12634907	A	G	0.0163975	0.00246524	2.91226e-11	2.96909e-05	0.656166	0.999406	1-SD increase in Z-score	intron	RSRC1
FEV1-nvsmk	2	18567884	rs1352595	G	A	-0.0201457	0.00307743	5.9191e-11	0.00281336	0.822851	0.993041	1-SD increase in Z-score	intergenic	KCNS3
FEV1-nvsmk	15	84286544	rs77203805	G	A	-0.0242942	0.00371149	5.94299e-11	1.92096e-05	0.887645	1	1-SD increase in Z-score	intron	SH3GL3
FEV1-nvsmk	6	26922370	rs2754744	C	T	-0.0161516	0.00250785	1.1953e-10	0.000336834	0.342495	0.966427	1-SD increase in Z-score	intron	GUSBP2
FEV1-nvsmk	9	4145781	rs2380937	T	C	0.0152587	0.00239453	1.86735e-10	0.000108698	0.599423	0.992745	1-SD increase in Z-score	intron	GLIS3
FEV1-nvsmk	5	147856522	rs7733410	G	A	-0.0149661	0.0023566	2.14946e-10	9.92909e-07	0.556726	1	1-SD increase in Z-score	intron	HTR4
FEV1-nvsmk	6	142807093	rs262117	G	A	-0.0183365	0.00291643	3.23951e-10	0.00065854	0.795746	0.996545	1-SD increase in Z-score	intergenic	AL356739.1
FEV1-nvsmk	7	84554880	rs1534564	T	G	-0.0154143	0.00246608	4.10153e-10	0.00409005	0.650755	0.991111	1-SD increase in Z-score	intergenic	AC074183.3
FEV1-nvsmk	8	130119015	rs6470695	G	A	-0.025178	0.00404199	4.70389e-10	2.99928e-07	0.9062	0.992214	1-SD increase in Z-score	intergenic	LINC00977
FEV1-nvsmk	22	18320312	rs2587107	C	A	0.0157039	0.0025486	7.21246e-10	0.00514701	0.695232	0.99669	1-SD increase in Z-score	intron	MICAL3
FEV1-nvsmk	10	78315224	rs11001819	G	A	-0.0144543	0.00234681	7.33342e-10	2.30032e-05	0.499653	1	1-SD increase in Z-score	intron	C10orf11
FEV1-nvsmk	15	71665824	rs2119568	T	C	0.0186945	0.00305001	8.84919e-10	0.000874406	0.819918	0.998157	1-SD increase in Z-score	intron	THSD4
FEV1-nvsmk	6	109266255	rs2806356	T	C	0.0184522	0.00301219	9.04365e-10	3.00991e-07	0.814718	1	1-SD increase in Z-score	intron	ARMC2
FEV1-nvsmk	1	239897705	rs1155612	T	C	0.0143444	0.00234487	9.53745e-10	9.74403e-05	0.489936	0.998649	1-SD increase in Z-score	intron	CHRM3
FEV1-nvsmk	3	168710640	rs881755	T	C	-0.0142174	0.0023523	1.50644e-09	0.000136968	0.483743	0.992693	1-SD increase in Z-score	intergenic	SLC2A2
FEV1-nvsmk	20	62337406	rs6011040	A	G	0.0149921	0.00248335	1.5734e-09	0.00307217	0.333405	1	1-SD increase in Z-score	intron	ARFRP1
FEV1-nvsmk	6	142562864	rs9403374	C	T	-0.0157532	0.00261379	1.67479e-09	0.00118684	0.717461	0.988141	1-SD increase in Z-score	intergenic	AL356739.1
FEV1-nvsmk	5	148651395	rs62378114	A	T	0.0145688	0.00241891	1.71767e-09	0.0268249	0.59805	0.977062	1-SD increase in Z-score	upstream	AFAP1L1
FEV1-nvsmk	8	69588699	rs10087916	C	A	0.0182999	0.00304807	1.93256e-09	0.00664776	0.818173	0.997634	1-SD increase in Z-score	intron	C8orf34
FEV1-nvsmk	17	54216507	rs72829750	C	T	-0.0143277	0.00239344	2.15261e-09	2.15138e-08	0.599337	0.997136	1-SD increase in Z-score	intron	ANKFN1
FEV1-nvsmk	13	71683003	rs2325385	A	G	-0.0144028	0.00240902	2.25472e-09	5.37268e-05	0.388265	0.997273	1-SD increase in Z-score	intron	LINC00348
FEV1-nvsmk	12	114667046	rs11067002	T	A	-0.0144606	0.00242893	2.63081e-09	0.00268596	0.626397	0.994721	1-SD increase in Z-score	intergenic	RP11-139B1.1
FEV1-nvsmk	2	18713455	rs4832602	G	A	0.0151699	0.00254878	2.65763e-09	0.0132053	0.306297	0.993024	1-SD increase in Z-score	intergenic	RP11-111J6.2
FEV1-nvsmk	7	104606003	rs10266287	C	T	0.0146156	0.00246263	2.94606e-09	0.010833	0.65254	0.994975	1-SD increase in Z-score	intron	LINC01004
FEV1-nvsmk	3	169286907	rs145117921	T	C	0.0187903	0.00317167	3.14135e-09	7.34862e-05	0.837702	0.998646	1-SD increase in Z-score	intron	MECOM
FEV1-nvsmk	3	67455803	rs4132748	T	C	-0.0151818	0.00256553	3.27443e-09	0.00676048	0.302565	0.986683	1-SD increase in Z-score	intron	SUCLG2
FEV1-nvsmk	20	34019579	rs224329	C	T	0.0144471	0.00244233	3.32024e-09	0.00681134	0.637737	0.997574	1-SD increase in Z-score	upstream	GDF5OS
FEV1-nvsmk	6	126802598	rs7753563	A	G	-0.0165217	0.00279786	3.5317e-09	0.0183284	0.229912	0.993448	1-SD increase in Z-score	upstream	MIR588
FEV1-nvsmk	5	156920756	rs1990950	G	T	-0.0141501	0.00239727	3.58621e-09	0.00216883	0.604304	1	1-SD increase in Z-score	intron	ADAM19
FEV1-nvsmk	6	35395618	rs1053049	C	T	-0.0163573	0.00277673	3.85107e-09	0.00321419	0.235016	0.994474	1-SD increase in Z-score	3_prime_UTR	PPARD
FEV1-nvsmk	5	43484257	rs79904209	C	T	0.02351	0.00399211	3.89141e-09	0.00168168	0.905521	1	1-SD increase in Z-score	upstream	TMEM267
FEV1-nvsmk	12	115501127	rs35505	G	A	-0.0149182	0.0025362	4.0604e-09	0.00111819	0.315125	0.992746	1-SD increase in Z-score	intergenic	RP11-25E2.1
FEV1-nvsmk	7	18368321	rs646414	C	G	-0.0206016	0.00352173	4.93061e-09	0.0336101	0.128001	0.996546	1-SD increase in Z-score	intron	HDAC9
FEV1-nvsmk	11	66183248	rs61468422	G	A	-0.0173724	0.00299099	6.3261e-09	0.00120487	0.807965	0.992391	1-SD increase in Z-score	intron	RP11-867G23.10
FEV1-nvsmk	6	32410137	rs3129883	T	C	0.0156463	0.00270751	7.53746e-09	0.000437119	0.250976	1	1-SD increase in Z-score	intron	HLA-DRA
FEV1-nvsmk	4	106151642	rs1391439	G	A	0.014136	0.00245028	7.98445e-09	1.02611e-06	0.354597	0.998941	1-SD increase in Z-score	intron	TET2
FEV1-nvsmk	2	239407644	rs11883735	G	A	-0.0189414	0.00330268	9.76121e-09	0.00934125	0.852088	0.994104	1-SD increase in Z-score	intergenic	STK25
FEV1-nvsmk	20	45502865	rs11698277	C	T	-0.0143902	0.00252311	1.17703e-08	0.000850685	0.679119	0.98762	1-SD increase in Z-score	intergenic	RP1-66N13.4
FEV1-nvsmk	2	218694153	rs6729308	G	A	0.0135214	0.00237584	1.26408e-08	2.34161e-06	0.560449	0.987882	1-SD increase in Z-score	intron	TNS1
FEV1-nvsmk	10	75575963	rs11000785	T	C	0.0147385	0.00259514	1.35523e-08	0.000603972	0.284825	0.997946	1-SD increase in Z-score	intron	CAMK2G
FEV1-nvsmk	16	78225633	rs2345443	A	G	0.0142714	0.00253355	1.77467e-08	0.00426706	0.30978	1	1-SD increase in Z-score	intron	WWOX
FEV1-nvsmk	3	32937008	rs11927331	C	A	0.0140252	0.00249164	1.81711e-08	4.61593e-06	0.66938	1	1-SD increase in Z-score	3_prime_UTR	TRIM71
FEV1-nvsmk	16	69913026	rs2133799	C	T	0.0131646	0.00234545	1.99407e-08	0.00854528	0.505183	0.998333	1-SD increase in Z-score	intron	WWP2
FEV1-nvsmk	9	95137964	rs7045572	T	C	-0.0148198	0.00264489	2.10854e-08	0.00424685	0.73084	0.998794	1-SD increase in Z-score	intron	CENPP
FEV1-nvsmk	21	36071202	rs2834591	T	C	0.0136136	0.00243153	2.16262e-08	0.0187272	0.629459	0.997791	1-SD increase in Z-score	intron	CLIC6
FEV1-nvsmk	6	32708124	rs5021453	A	G	0.0135504	0.00243843	2.74905e-08	0.0394395	0.628304	0.990145	1-SD increase in Z-score	upstream	HLA-DQA2
FEV1-nvsmk	6	30824451	rs758778	T	C	0.0151954	0.00274483	3.10017e-08	0.00065185	0.759023	0.999305	1-SD increase in Z-score	intergenic	RN7SKP186
FEV1-nvsmk	6	32682664	rs9275601	C	T	0.0130706	0.00236524	3.27929e-08	0.000558906	0.558938	1	1-SD increase in Z-score	upstream	XXbac-BPG254F23.7
FEV1-nvsmk	2	239865055	rs4511740	A	G	-0.015486	0.00280628	3.42782e-08	0.000814806	0.77392	0.998294	1-SD increase in Z-score	intergenic	STK25
FEV1-nvsmk	3	71571345	rs6803008	C	T	-0.0129721	0.00236209	3.98561e-08	0.0197524	0.557981	0.993567	1-SD increase in Z-score	intron	FOXP1
