# Supplementary material for: Immune-mediated genetic pathways resulting in pulmonary function impairment increase lung cancer susceptibility
Source: Nat Commun. 2020 Jan 7;11:27. doi: 10.1038/s41467-019-13855-2 (PMC6946810; doi:10.1038/s41467-019-13855-2)
Supplement: Supplementary file 7 — Supplementary Data 5 [file 41467_2019_13855_MOESM7_ESM.xlsx]

## Sheet: Supplementary Data 5 - FF-nvs
Phenotype	CHR	POS	SNP	Effect_Allele	Other_Allele	Beta	SE	P_Discovery	P_Replication	Effect_Allele_Frequency	INFO	Unit	Consequence	Nearest Gene
FEV1/FVC-nvsmk	6	32151443	rs2070600	C	T	-0.00816375	0.000475835	6.53743e-66	3.97188e-25	0.935631	1	1-unit increase in FEV1/FVC	missense	AGER
FEV1/FVC-nvsmk	4	145463231	rs6828540	G	A	-0.00396809	0.00023917	9.25292e-62	1.33262e-25	0.60333	0.995646	1-unit increase in FEV1/FVC	intergenic	KRT18P51
FEV1/FVC-nvsmk	6	142752595	rs1360194	G	A	-0.00393647	0.000258492	2.51322e-52	2.12404e-30	0.711896	0.999391	1-unit increase in FEV1/FVC	intron	ADGRG6
FEV1/FVC-nvsmk	15	71612514	rs1441358	T	G	0.00371003	0.000247821	1.24945e-50	5.32344e-25	0.664354	1	1-unit increase in FEV1/FVC	intron	THSD4
FEV1/FVC-nvsmk	4	106819053	rs34712979	G	A	0.00350629	0.000267329	2.81077e-39	1.65387e-25	0.743332	1	1-unit increase in FEV1/FVC	splice_region	NPNT
FEV1/FVC-nvsmk	5	156926442	rs13361953	T	C	0.00285246	0.000247481	1.00725e-30	1.69075e-13	0.665427	0.997513	1-unit increase in FEV1/FVC	intron	ADAM19
FEV1/FVC-nvsmk	2	229510929	rs1435867	T	C	-0.0048689	0.000430907	1.3639e-29	3.40088e-09	0.920531	1	1-unit increase in FEV1/FVC	intergenic	LINC01807
FEV1/FVC-nvsmk	5	147856522	rs7733410	G	A	-0.00254094	0.000234945	2.99507e-27	1.14598e-11	0.556726	1	1-unit increase in FEV1/FVC	intron	HTR4
FEV1/FVC-nvsmk	6	32522148	rs35467127	C	T	-0.0031892	0.000298142	1.0774e-26	4.03467e-10	0.801689	0.961736	1-unit increase in FEV1/FVC	intron	HLA-DRB6
FEV1/FVC-nvsmk	6	142852897	rs117865353	G	A	-0.00896133	0.00087087	7.96899e-25	6.38506e-19	0.98158	1	1-unit increase in FEV1/FVC	intron	RP11-440G9.1
FEV1/FVC-nvsmk	6	32635998	rs9274623	G	T	0.0027794	0.000273084	2.53927e-24	2.41408e-07	0.753061	0.980698	1-unit increase in FEV1/FVC	intron	HLA-DQB1
FEV1/FVC-nvsmk	6	31329291	rs2596544	T	A	0.00276928	0.000284679	2.33449e-22	2.81034e-06	0.785258	0.999024	1-unit increase in FEV1/FVC	upstream	HLA-B
FEV1/FVC-nvsmk	6	109266255	rs2806356	T	C	0.00288227	0.000300334	8.36543e-22	2.02162e-10	0.814718	1	1-unit increase in FEV1/FVC	intron	ARMC2
FEV1/FVC-nvsmk	16	75445238	rs62062567	G	T	0.00226432	0.000238194	2.00731e-21	9.03839e-10	0.429301	0.981924	1-unit increase in FEV1/FVC	intron	CFDP1
FEV1/FVC-nvsmk	2	239876527	rs62191107	T	C	-0.00276267	0.000293739	5.2687e-21	6.92328e-08	0.802007	1	1-unit increase in FEV1/FVC	intergenic	STK25
FEV1/FVC-nvsmk	1	239888757	rs2355210	C	T	0.00218791	0.000233921	8.6209e-21	0.0144319	0.49487	0.997378	1-unit increase in FEV1/FVC	intron	CHRM3
FEV1/FVC-nvsmk	6	31081251	rs2233955	G	A	-0.00271052	0.00029533	4.45175e-20	7.90317e-07	0.806695	1	1-unit increase in FEV1/FVC	upstream	C6orf15
FEV1/FVC-nvsmk	6	29908511	rs28749138	A	C	-0.00215435	0.000243103	7.95467e-19	9.78824e-06	0.616024	0.9781	1-unit increase in FEV1/FVC	upstream	HLA-A
FEV1/FVC-nvsmk	6	22016009	rs62404667	G	A	0.00207315	0.00023433	9.08025e-19	0.000150996	0.484879	0.998233	1-unit increase in FEV1/FVC	intron	CASC15
FEV1/FVC-nvsmk	6	32707558	rs2894289	G	A	-0.0021324	0.000241465	1.04819e-18	2.56206e-08	0.620246	0.996273	1-unit increase in FEV1/FVC	upstream	HLA-DQA2
FEV1/FVC-nvsmk	12	96220650	rs1436120	T	C	0.00257416	0.000298826	7.11167e-18	0.000457781	0.18931	0.998427	1-unit increase in FEV1/FVC	intron	RP11-536G4.2
FEV1/FVC-nvsmk	5	52190355	rs72756582	A	C	0.0022811	0.00026619	1.05026e-17	2.38158e-07	0.738084	0.988717	1-unit increase in FEV1/FVC	intron	ITGA1
FEV1/FVC-nvsmk	6	32606643	rs9272532	C	A	0.00239866	0.000281771	1.71408e-17	2.47601e-08	0.770102	0.96236	1-unit increase in FEV1/FVC	intron	HLA-DQA1
FEV1/FVC-nvsmk	17	28222758	rs28715670	A	G	0.00194221	0.000234675	1.28298e-16	0.000254803	0.513811	0.99225	1-unit increase in FEV1/FVC	intron	SSH2
FEV1/FVC-nvsmk	6	7146350	rs4960289	A	G	-0.00196683	0.00023806	1.4458e-16	1.04078e-06	0.427173	0.98554	1-unit increase in FEV1/FVC	intron	RREB1
FEV1/FVC-nvsmk	3	25520582	rs1529672	C	A	-0.00251358	0.000310048	5.22623e-16	0.000499547	0.826175	0.986401	1-unit increase in FEV1/FVC	intron	RARB
FEV1/FVC-nvsmk	6	31448154	rs2523651	A	G	0.00194502	0.000241258	7.56582e-16	3.50328e-05	0.376675	1	1-unit increase in FEV1/FVC	downstream	HCP5
FEV1/FVC-nvsmk	4	106151843	rs1391438	T	C	0.00202548	0.000252494	1.04893e-15	8.85905e-06	0.311396	0.998714	1-unit increase in FEV1/FVC	intron	TET2
FEV1/FVC-nvsmk	2	18290109	rs56025828	A	G	-0.00220222	0.000276857	1.81423e-15	0.0018126	0.767098	1	1-unit increase in FEV1/FVC	intron	KCNS3
FEV1/FVC-nvsmk	6	6736931	rs912057	A	G	-0.00189362	0.000242254	5.46213e-15	2.56422e-06	0.385442	0.981702	1-unit increase in FEV1/FVC	intergenic	TMEM14C
FEV1/FVC-nvsmk	5	95027655	rs2548134	G	A	0.00182619	0.000235143	8.13306e-15	1.07843e-06	0.451551	0.999889	1-unit increase in FEV1/FVC	intron	SPATA9
FEV1/FVC-nvsmk	6	142553740	rs9376680	C	T	-0.00207475	0.00026871	1.16049e-14	2.25508e-06	0.746292	0.996071	1-unit increase in FEV1/FVC	intergenic	AL356739.1
FEV1/FVC-nvsmk	4	89851019	rs2464520	C	G	0.00236208	0.000307252	1.50709e-14	1.89461e-06	0.176009	0.99788	1-unit increase in FEV1/FVC	intron	FAM13A
FEV1/FVC-nvsmk	15	49711731	rs16962434	T	C	-0.0035339	0.000461027	1.79563e-14	0.00057778	0.930248	0.991184	1-unit increase in FEV1/FVC	intron	FAM227B
FEV1/FVC-nvsmk	16	58058453	rs3759955	C	T	-0.00192947	0.0002524	2.11066e-14	7.90022e-07	0.31075	1	1-unit increase in FEV1/FVC	upstream	MMP15
FEV1/FVC-nvsmk	5	121420946	rs72786964	T	C	0.00197994	0.000260981	3.3054e-14	0.000909243	0.723377	1	1-unit increase in FEV1/FVC	intergenic	LMNB1
FEV1/FVC-nvsmk	1	92075134	rs1192414	A	G	-0.00231119	0.000304804	3.40856e-14	8.67128e-12	0.180108	0.996065	1-unit increase in FEV1/FVC	intergenic	RP11-91I11.1
FEV1/FVC-nvsmk	15	84274591	rs1896797	G	A	-0.00177042	0.000234267	4.14044e-14	0.000180194	0.50937	0.993511	1-unit increase in FEV1/FVC	intron	SH3GL3
FEV1/FVC-nvsmk	5	156879727	rs4704863	C	T	-0.00175435	0.000234363	7.16368e-14	0.00144928	0.486982	0.995727	1-unit increase in FEV1/FVC	intron	ADAM19
FEV1/FVC-nvsmk	16	58023449	rs16959623	C	T	-0.00314814	0.000436484	5.52088e-13	3.39329e-05	0.920828	0.982094	1-unit increase in FEV1/FVC	downstream	TEPP
FEV1/FVC-nvsmk	11	131970313	rs7118465	C	T	0.00176909	0.000250688	1.70968e-12	0.00142687	0.318598	0.995153	1-unit increase in FEV1/FVC	intron	NTM
FEV1/FVC-nvsmk	17	69368411	rs9904181	G	T	0.0031761	0.000451712	2.0561e-12	8.81461e-06	0.926769	0.982083	1-unit increase in FEV1/FVC	intergenic	RNU6-305P
FEV1/FVC-nvsmk	22	30254175	rs9614084	C	T	-0.00164967	0.000234646	2.06776e-12	1.02816e-07	0.521006	0.995638	1-unit increase in FEV1/FVC	intergenic	ISX
FEV1/FVC-nvsmk	21	35690786	rs2834442	T	A	-0.00169877	0.000243929	3.31663e-12	0.000407634	0.357779	1	1-unit increase in FEV1/FVC	intron	AP000318.2
FEV1/FVC-nvsmk	2	102949161	rs12479210	C	T	0.00167248	0.000240782	3.77293e-12	0.000865156	0.612299	0.998988	1-unit increase in FEV1/FVC	intron	IL1RL1
FEV1/FVC-nvsmk	1	60959033	rs148292634	T	C	0.00375994	0.000541605	3.87662e-12	0.0037927	0.950245	0.977649	1-unit increase in FEV1/FVC	intergenic	LINC01748
FEV1/FVC-nvsmk	1	155137395	rs141942982	G	T	0.00260451	0.000376312	4.49867e-12	0.00164853	0.89144	0.995298	1-unit increase in FEV1/FVC	downstream	KRTCAP2
FEV1/FVC-nvsmk	4	106583042	rs76552657	T	C	0.00378323	0.000556747	1.08558e-11	0.0120586	0.954408	1	1-unit increase in FEV1/FVC	intron	ARHGEF38
FEV1/FVC-nvsmk	3	127959186	rs2955078	A	G	0.00243533	0.000359508	1.25696e-11	5.71172e-06	0.119712	0.99954	1-unit increase in FEV1/FVC	intron	EEFSEC
FEV1/FVC-nvsmk	5	131793772	rs1023518	G	T	0.00179567	0.000265987	1.4744e-11	0.00397362	0.737849	0.995491	1-unit increase in FEV1/FVC	intron	C5orf56
FEV1/FVC-nvsmk	15	84361518	rs11259916	A	G	-0.00175352	0.00025986	1.50552e-11	0.00909958	0.283278	0.996533	1-unit increase in FEV1/FVC	intron	ADAMTSL3
FEV1/FVC-nvsmk	6	73655333	rs9360621	A	G	-0.00196166	0.000291427	1.68885e-11	1.27806e-07	0.800107	0.995343	1-unit increase in FEV1/FVC	intron	KCNQ5
FEV1/FVC-nvsmk	18	8800723	rs631126	T	C	-0.00179322	0.000270881	3.60604e-11	0.00015853	0.250054	0.992349	1-unit increase in FEV1/FVC	intron	MTCL1
FEV1/FVC-nvsmk	1	92384909	rs2489174	G	T	-0.00158629	0.000240259	4.05934e-11	0.0108133	0.389218	0.994346	1-unit increase in FEV1/FVC	intergenic	TGFBR3
FEV1/FVC-nvsmk	6	30236754	rs2844762	T	C	0.00157506	0.000239371	4.72073e-11	0.00966665	0.609969	1	1-unit increase in FEV1/FVC	intron	HLA-L
FEV1/FVC-nvsmk	4	75670976	rs72659198	T	C	-0.00174185	0.000266258	6.09295e-11	0.00154452	0.739312	0.999876	1-unit increase in FEV1/FVC	3_prime_UTR	BTC
FEV1/FVC-nvsmk	19	31830343	rs2867600	C	T	0.00226414	0.000347503	7.27043e-11	5.0834e-06	0.870601	1	1-unit increase in FEV1/FVC	intron	TSHZ3
FEV1/FVC-nvsmk	15	84569183	rs10906983	A	G	-0.00150243	0.000234248	1.42361e-10	9.73689e-05	0.478438	0.99989	1-unit increase in FEV1/FVC	intron	ADAMTSL3
FEV1/FVC-nvsmk	6	31465661	rs2534671	T	G	-0.00150196	0.000234351	1.46903e-10	0.00222173	0.542243	1	1-unit increase in FEV1/FVC	intron	MICB
FEV1/FVC-nvsmk	1	218492121	rs3121580	T	C	0.00198954	0.000310653	1.51438e-10	0.00107816	0.172352	0.984999	1-unit increase in FEV1/FVC	intron	RRP15
FEV1/FVC-nvsmk	1	186113852	rs17531405	G	C	-0.00195905	0.000306511	1.64839e-10	0.0362042	0.81904	0.984529	1-unit increase in FEV1/FVC	intron	HMCN1
FEV1/FVC-nvsmk	2	15906778	rs2544535	T	C	-0.00149228	0.000234461	1.96242e-10	0.00241026	0.487399	0.995093	1-unit increase in FEV1/FVC	intergenic	LINC01804
FEV1/FVC-nvsmk	4	145133493	rs72729558	T	C	-0.00159791	0.000253489	2.91521e-10	5.5552e-07	0.683717	0.981633	1-unit increase in FEV1/FVC	intergenic	FHDC1
FEV1/FVC-nvsmk	22	33361147	rs5998677	A	C	-0.00167368	0.000268224	4.39236e-10	0.000133988	0.743918	0.999351	1-unit increase in FEV1/FVC	intron	SYN3
FEV1/FVC-nvsmk	9	4121399	rs806050	G	A	-0.00147941	0.000237242	4.50535e-10	5.46438e-05	0.44114	0.980967	1-unit increase in FEV1/FVC	intron	GLIS3
FEV1/FVC-nvsmk	6	35407374	rs12212952	C	G	-0.00150813	0.000242229	4.79653e-10	0.000656871	0.376791	0.986466	1-unit increase in FEV1/FVC	upstream	MKRNP2
FEV1/FVC-nvsmk	8	16920644	rs4541971	T	C	-0.00149263	0.000240031	5.03351e-10	0.0168771	0.604327	0.989869	1-unit increase in FEV1/FVC	intron	MICU3
FEV1/FVC-nvsmk	22	18437043	rs374597	C	T	-0.00144479	0.000234486	7.22383e-10	8.61988e-08	0.522665	0.996136	1-unit increase in FEV1/FVC	intron	MICAL3
FEV1/FVC-nvsmk	6	31170014	rs9263869	T	C	-0.00155585	0.000253364	8.2327e-10	0.0117055	0.679234	0.971006	1-unit increase in FEV1/FVC	intron	HCG27
FEV1/FVC-nvsmk	6	90948093	rs58453446	G	C	-0.00150215	0.000245079	8.85138e-10	3.53129e-05	0.652474	0.998221	1-unit increase in FEV1/FVC	intron	BACH2
FEV1/FVC-nvsmk	22	20785639	rs361566	G	A	0.00179579	0.000294682	1.10417e-09	0.000167694	0.802094	0.989304	1-unit increase in FEV1/FVC	missense	SCARF2
FEV1/FVC-nvsmk	2	230258493	rs207672	T	G	0.00149499	0.000247178	1.46805e-09	0.00722488	0.340197	0.99159	1-unit increase in FEV1/FVC	intron	DNER
FEV1/FVC-nvsmk	17	70074148	rs9913936	T	C	-0.00149558	0.000249923	2.18032e-09	0.000392447	0.329041	0.988675	1-unit increase in FEV1/FVC	intron	SOX9-AS1
FEV1/FVC-nvsmk	15	71805298	rs7161811	A	G	0.00184021	0.000307621	2.20825e-09	0.00133328	0.82297	0.989678	1-unit increase in FEV1/FVC	intron	THSD4
FEV1/FVC-nvsmk	5	148206885	rs1800888	C	T	0.0057711	0.000970125	2.70722e-09	0.0131648	0.985161	1	1-unit increase in FEV1/FVC	missense	ADRB2
FEV1/FVC-nvsmk	14	93494500	rs10137684	G	A	0.00217219	0.000365359	2.76503e-09	0.000966126	0.883002	0.982276	1-unit increase in FEV1/FVC	intron	ITPK1
FEV1/FVC-nvsmk	19	41099501	rs112009052	T	A	-0.00615195	0.00104211	3.56949e-09	4.88654e-12	0.986512	0.959715	1-unit increase in FEV1/FVC	intron	LTBP4
FEV1/FVC-nvsmk	4	124819607	rs62321845	A	G	0.00174145	0.00029547	3.78195e-09	0.000526068	0.804552	0.99151	1-unit increase in FEV1/FVC	intron	LINC01091
FEV1/FVC-nvsmk	17	36886828	rs11658500	G	A	0.00197926	0.000336	3.85553e-09	2.29816e-05	0.860425	1	1-unit increase in FEV1/FVC	intron	CISD3
FEV1/FVC-nvsmk	3	73862616	rs586936	G	A	0.00141718	0.000240676	3.90929e-09	0.0190739	0.597646	0.979424	1-unit increase in FEV1/FVC	intron	LINC02005
FEV1/FVC-nvsmk	15	41891139	rs56217428	G	A	0.00150335	0.00025575	4.15663e-09	0.00213913	0.705198	0.997817	1-unit increase in FEV1/FVC	intergenic	RP11-380D11.2
FEV1/FVC-nvsmk	12	96127559	rs34519397	A	G	0.00151956	0.000258999	4.44642e-09	0.00583248	0.707375	0.97989	1-unit increase in FEV1/FVC	intron	NTN4
FEV1/FVC-nvsmk	15	71731155	rs1866918	T	C	0.00147293	0.000251387	4.66025e-09	0.000700803	0.66903	0.971936	1-unit increase in FEV1/FVC	intron	THSD4
FEV1/FVC-nvsmk	7	99648606	rs7796006	G	A	-0.0015331	0.000262009	4.88778e-09	0.0281287	0.72419	0.999624	1-unit increase in FEV1/FVC	intron	ZSCAN21
FEV1/FVC-nvsmk	6	140240886	rs654917	C	G	0.00163235	0.000279166	5.00858e-09	0.0013231	0.772057	0.99232	1-unit increase in FEV1/FVC	intergenic	AL356739.1
FEV1/FVC-nvsmk	6	32963279	rs3128940	A	T	0.0015856	0.000272025	5.5927e-09	0.000244494	0.24535	0.999061	1-unit increase in FEV1/FVC	intergenic	TBC1D22B
FEV1/FVC-nvsmk	6	32652486	rs9275156	T	C	0.00160322	0.000276218	6.48243e-09	0.00762734	0.765627	0.998204	1-unit increase in FEV1/FVC	intergenic	HLA-DQB1
FEV1/FVC-nvsmk	6	30382168	rs1264544	C	T	0.00144064	0.000248243	6.51319e-09	0.00983036	0.66696	0.991226	1-unit increase in FEV1/FVC	upstream	MICC
FEV1/FVC-nvsmk	9	23583321	rs10965941	G	A	-0.00134959	0.000233861	7.90094e-09	0.044143	0.52036	1	1-unit increase in FEV1/FVC	intron	RP11-495L19.1
FEV1/FVC-nvsmk	22	30142403	rs59923178	T	G	-0.00229018	0.000396867	7.91273e-09	0.00905378	0.904159	0.996833	1-unit increase in FEV1/FVC	intron	ZMAT5
FEV1/FVC-nvsmk	1	3421658	rs2821009	A	T	-0.00143849	0.000249411	8.06085e-09	0.000406316	0.665188	0.984726	1-unit increase in FEV1/FVC	intron	MEGF6
FEV1/FVC-nvsmk	6	33039625	rs9277341	T	C	0.00145625	0.000253941	9.79422e-09	0.00411309	0.696517	0.999672	1-unit increase in FEV1/FVC	intron	HLA-DPA1
FEV1/FVC-nvsmk	9	98273305	rs145965565	T	G	0.00230336	0.00040168	9.8104e-09	6.02242e-10	0.905921	0.991069	1-unit increase in FEV1/FVC	intron	PTCH1
FEV1/FVC-nvsmk	5	179598771	rs79898473	T	C	-0.00142879	0.000250025	1.10191e-08	3.41461e-05	0.668106	0.987013	1-unit increase in FEV1/FVC	intron	RASGEF1C
FEV1/FVC-nvsmk	15	63895736	rs4438257	T	G	0.00196341	0.000345606	1.34114e-08	0.00312777	0.869397	0.995256	1-unit increase in FEV1/FVC	downstream	FBXL22
FEV1/FVC-nvsmk	6	30972589	rs1634717	G	T	0.00133504	0.000235097	1.35996e-08	0.0156584	0.561916	0.999989	1-unit increase in FEV1/FVC	intergenic	TBC1D22B
FEV1/FVC-nvsmk	6	35047732	rs2689094	T	C	-0.00133354	0.000235377	1.46846e-08	0.0349594	0.546008	0.997545	1-unit increase in FEV1/FVC	intron	ANKS1A
FEV1/FVC-nvsmk	4	106664189	rs113899210	C	T	-0.00267196	0.000472557	1.56813e-08	0.000618043	0.933923	0.990997	1-unit increase in FEV1/FVC	intron	GSTCD
FEV1/FVC-nvsmk	6	28018353	rs116117737	G	T	-0.00353228	0.000626644	1.73542e-08	0.0174534	0.962333	0.963408	1-unit increase in FEV1/FVC	downstream	OR2B8P
FEV1/FVC-nvsmk	1	92031492	rs2125126	G	A	-0.00185323	0.000329412	1.84921e-08	0.000442017	0.849842	0.983058	1-unit increase in FEV1/FVC	intergenic	WDR82P2
FEV1/FVC-nvsmk	9	119274906	rs7857483	A	G	-0.00131866	0.000234917	1.98881e-08	8.04175e-06	0.486173	0.988516	1-unit increase in FEV1/FVC	intron	ASTN2
FEV1/FVC-nvsmk	2	69396387	rs10188804	G	A	-0.00133702	0.000238214	1.99569e-08	0.00115499	0.586229	0.993157	1-unit increase in FEV1/FVC	intron	ANTXR1
FEV1/FVC-nvsmk	21	35362848	rs111783124	G	A	-0.00195601	0.000350026	2.2989e-08	8.07109e-05	0.871596	0.994727	1-unit increase in FEV1/FVC	intergenic	PCP4
FEV1/FVC-nvsmk	2	169479995	rs13429514	G	A	-0.00153409	0.000274726	2.35396e-08	1.34328e-05	0.762009	1	1-unit increase in FEV1/FVC	intron	CERS6
FEV1/FVC-nvsmk	18	10078071	rs8089099	G	A	-0.00146037	0.000262683	2.71143e-08	0.0153809	0.72461	0.984343	1-unit increase in FEV1/FVC	intergenic	RP11-419J16.1
FEV1/FVC-nvsmk	15	67464291	rs72743477	A	G	0.00158213	0.000285502	3.00339e-08	0.000143834	0.782916	0.984964	1-unit increase in FEV1/FVC	intron	SMAD3
FEV1/FVC-nvsmk	5	43484257	rs79904209	C	T	0.00220439	0.000398092	3.07559e-08	1.98073e-06	0.905521	1	1-unit increase in FEV1/FVC	upstream	TMEM267
FEV1/FVC-nvsmk	4	90027617	rs34008667	C	T	-0.00145869	0.000264564	3.52271e-08	0.00155414	0.732776	0.996897	1-unit increase in FEV1/FVC	intron	FAM13A
FEV1/FVC-nvsmk	16	67458251	rs6499129	A	C	-0.0021667	0.00039316	3.57413e-08	3.58833e-08	0.901594	0.998612	1-unit increase in FEV1/FVC	intergenic	HSD11B2
FEV1/FVC-nvsmk	17	28734974	rs34086083	C	T	0.00129174	0.000235317	4.04069e-08	0.0159277	0.560137	0.998699	1-unit increase in FEV1/FVC	intron	CPD
FEV1/FVC-nvsmk	1	9497290	rs9660413	A	G	-0.00162749	0.000297917	4.69198e-08	0.000245207	0.809099	0.99854	1-unit increase in FEV1/FVC	downstream	RNA5SP40
FEV1/FVC-nvsmk	15	71543487	rs79745150	T	C	0.00390516	0.000716003	4.93027e-08	4.1752e-06	0.972641	1	1-unit increase in FEV1/FVC	intron	THSD4
