# Supplementary material for: Immune-mediated genetic pathways resulting in pulmonary function impairment increase lung cancer susceptibility
Source: Nat Commun. 2020 Jan 7;11:27. doi: 10.1038/s41467-019-13855-2 (PMC6946810; doi:10.1038/s41467-019-13855-2)
Supplement: Supplementary file 8 — Supplementary Data 6 [file 41467_2019_13855_MOESM8_ESM.xlsx]

## Sheet: Supplementary Data 6 - FVC-nvs
Phenotype	CHR	POS	SNP	Effect_Allele	Other_Allele	Beta	SE	P_Discovery	P_Replication	Effect_Allele_Frequency	INFO	Unit	Consequence	Nearest Gene
FVC-nvsmk	12	28689514	rs2348418	T	C	0.0191941	0.00232767	1.65075e-16	3.13988e-11	0.542476	0.994083	1-SD increase in Z-score	intron	CCDC91
FVC-nvsmk	17	44335865	rs62074565	A	G	0.0232396	0.00285197	3.71067e-16	1.12606e-11	0.786074	0.965962	1-SD increase in Z-score	downstream	RP11-259G18.3
FVC-nvsmk	17	43798360	rs55938136	A	G	0.0206998	0.00275573	5.87707e-14	3.6625e-11	0.775085	0.999806	1-SD increase in Z-score	intron	LINC02210-CRHR1
FVC-nvsmk	14	93098339	rs11621587	G	C	-0.0222458	0.00297584	7.73666e-14	0.000618236	0.816	0.998397	1-SD increase in Z-score	intron	RIN3
FVC-nvsmk	6	7792585	rs72827088	G	A	0.0236208	0.00316575	8.61231e-14	0.00123541	0.842551	0.999262	1-SD increase in Z-score	intron	BMP6
FVC-nvsmk	4	106815088	rs59462153	T	C	-0.0340975	0.00460594	1.33941e-13	0.000148216	0.931939	0.986444	1-SD increase in Z-score	intron	INTS12
FVC-nvsmk	6	26573631	rs13214027	C	G	0.0241035	0.00328111	2.05083e-13	3.8971e-06	0.856916	1	1-SD increase in Z-score	intergenic	ZFP57
FVC-nvsmk	20	62343956	rs2315008	T	G	0.0179812	0.00245363	2.34081e-13	2.03714e-05	0.332439	1	1-SD increase in Z-score	intron	ZGPAT
FVC-nvsmk	13	71683003	rs2325385	A	G	-0.0173444	0.0023743	2.78618e-13	0.000254316	0.388265	0.997273	1-SD increase in Z-score	intron	LINC00348
FVC-nvsmk	3	158212019	rs9865460	G	A	0.0169626	0.00232214	2.7927e-13	8.64561e-06	0.526254	0.992309	1-SD increase in Z-score	intron	RSRC1
FVC-nvsmk	20	34025756	rs143384	A	G	0.0171789	0.00235801	3.22517e-13	7.71287e-07	0.597178	1	1-SD increase in Z-score	5_prime_UTR	GDF5
FVC-nvsmk	6	32604213	rs9272330	C	A	0.0174727	0.00242817	6.23849e-13	0.00046845	0.353035	0.995106	1-SD increase in Z-score	intron	HLA-DQA1
FVC-nvsmk	20	45502865	rs11698277	C	T	-0.0177931	0.00248593	8.25527e-13	1.73152e-05	0.679119	0.98762	1-SD increase in Z-score	intergenic	RP1-66N13.4
FVC-nvsmk	6	26422627	rs3734537	C	A	0.0239268	0.0034045	2.10465e-12	4.86937e-05	0.868353	0.997624	1-SD increase in Z-score	intron	BTN2A3P
FVC-nvsmk	17	69151972	rs1558119	C	T	0.0159554	0.00231131	5.10656e-12	2.77754e-05	0.519687	1	1-SD increase in Z-score	intron	CASC17
FVC-nvsmk	6	32554129	rs9270074	T	C	0.02182	0.00320762	1.03193e-11	0.0132592	0.155824	1	1-SD increase in Z-score	intron	HLA-DRB1
FVC-nvsmk	2	56095010	rs7426380	A	G	0.0157893	0.00232242	1.06022e-11	5.11205e-06	0.551976	0.998295	1-SD increase in Z-score	intron	EFEMP1
FVC-nvsmk	1	2160390	rs28384811	C	G	0.0297232	0.0044834	3.37754e-11	0.0430299	0.927415	0.992194	1-SD increase in Z-score	missense	SKI
FVC-nvsmk	6	32611450	rs7757696	G	T	0.0157346	0.00237563	3.52432e-11	0.000590146	0.391488	0.996832	1-SD increase in Z-score	downstream	HLA-DQA1
FVC-nvsmk	12	1216632	rs3924361	G	A	-0.0154006	0.00233117	3.95207e-11	0.00488733	0.447736	0.987074	1-SD increase in Z-score	intron	ERC1
FVC-nvsmk	6	126820561	rs2130604	T	G	-0.01811	0.00275635	5.03867e-11	0.0193348	0.229973	0.993833	1-SD increase in Z-score	intergenic	RP11-394G3.2
FVC-nvsmk	5	158368797	rs7443323	T	A	0.0172706	0.00267405	1.06012e-10	0.0141253	0.748105	0.992425	1-SD increase in Z-score	intron	EBF1
FVC-nvsmk	2	18709836	rs12612429	C	A	-0.0276376	0.00428097	1.07919e-10	0.00466983	0.921053	0.994711	1-SD increase in Z-score	intergenic	RP11-111J6.2
FVC-nvsmk	10	69933921	rs10997975	G	A	0.0149025	0.00231281	1.17145e-10	5.08544e-05	0.503252	1	1-SD increase in Z-score	missense	MYPN
FVC-nvsmk	17	79952944	rs59606152	C	T	-0.0239136	0.0037514	1.84016e-10	0.00325673	0.887859	0.950464	1-SD increase in Z-score	synonymous	ASPSCR1
FVC-nvsmk	8	69570332	rs17387279	T	G	0.0189775	0.0030195	3.28863e-10	0.00225011	0.818966	0.989662	1-SD increase in Z-score	intron	C8orf34
FVC-nvsmk	4	145480340	rs10519717	T	C	-0.0203695	0.00326567	4.45989e-10	0.00354809	0.852635	1	1-SD increase in Z-score	intergenic	FHDC1
FVC-nvsmk	12	115501127	rs35505	G	A	-0.015551	0.00249971	4.94945e-10	2.3526e-05	0.315125	0.992746	1-SD increase in Z-score	intergenic	RP11-25E2.1
FVC-nvsmk	6	32632832	rs9274407	A	T	0.0194257	0.00312608	5.17709e-10	0.00547791	0.168319	0.979634	1-SD increase in Z-score	missense	HLA-DQB1
FVC-nvsmk	6	135902599	rs761357	A	T	0.0148164	0.00239247	5.92089e-10	0.000853697	0.624244	0.991045	1-SD increase in Z-score	intron	LINC00271
FVC-nvsmk	11	12660894	rs7927422	T	C	0.014417	0.0023534	9.03248e-10	0.00168975	0.593496	0.995243	1-SD increase in Z-score	intergenic	TEAD1
FVC-nvsmk	3	71571696	rs1499894	C	T	-0.0141329	0.00233148	1.34964e-09	0.00966366	0.559668	0.991532	1-SD increase in Z-score	intron	FOXP1
FVC-nvsmk	1	118879557	rs12752809	C	T	-0.0160761	0.00266279	1.57075e-09	0.0158689	0.7459	0.996846	1-SD increase in Z-score	intergenic	RNA5SP56
FVC-nvsmk	12	27994897	rs10506028	G	C	-0.0159733	0.0026699	2.19978e-09	0.00244305	0.750182	0.991108	1-SD increase in Z-score	intergenic	RN7SKP15
FVC-nvsmk	4	145659064	rs11727676	T	C	0.0231879	0.00391547	3.18509e-09	0.00945236	0.903597	1	1-SD increase in Z-score	synonymous	HHIP
FVC-nvsmk	1	150547747	rs878471	G	A	0.0136345	0.00233973	5.64168e-09	2.26525e-10	0.421335	1	1-SD increase in Z-score	3_prime_UTR	MCL1
FVC-nvsmk	3	98859601	rs2103121	G	A	-0.01485	0.00254992	5.76874e-09	1.15051e-07	0.289144	0.993638	1-SD increase in Z-score	intergenic	RNU6-461P
FVC-nvsmk	16	3637429	rs7199766	G	A	0.0166105	0.00286506	6.7409e-09	2.65849e-07	0.794837	0.996369	1-SD increase in Z-score	intron	SLX4
FVC-nvsmk	12	54393774	rs12817092	G	A	-0.0134511	0.00233158	7.98676e-09	0.0123358	0.427838	0.996092	1-SD increase in Z-score	upstream	HOXC9
FVC-nvsmk	1	22450487	rs2235529	C	T	-0.0183832	0.00319322	8.58194e-09	0.0312898	0.844143	0.993003	1-SD increase in Z-score	intron	WNT4
FVC-nvsmk	9	98278413	rs113154802	C	T	-0.0230863	0.00402501	9.7295e-09	7.75543e-07	0.908826	0.990121	1-SD increase in Z-score	intron	PTCH1
FVC-nvsmk	20	6635509	rs4815915	G	A	-0.0137108	0.00241101	1.29731e-08	1.65279e-05	0.363581	0.991957	1-SD increase in Z-score	intergenic	RP5-971N18.3
FVC-nvsmk	2	199700731	rs12622284	A	C	0.0139257	0.00247533	1.85009e-08	0.0144596	0.670474	0.989371	1-SD increase in Z-score	intergenic	AC018717.1
FVC-nvsmk	11	66183801	rs77498041	G	A	-0.0165565	0.00294512	1.89467e-08	0.00186961	0.807922	0.993415	1-SD increase in Z-score	upstream	NPAS4
FVC-nvsmk	17	13416372	rs1978218	G	T	-0.0132185	0.00236568	2.30602e-08	0.000141191	0.403827	0.986295	1-SD increase in Z-score	intron	HS3ST3A1
FVC-nvsmk	17	59491384	rs9892365	A	G	-0.0137147	0.00245643	2.36617e-08	0.00102035	0.329739	0.996569	1-SD increase in Z-score	downstream	TBX2
FVC-nvsmk	7	84679328	rs11982720	A	G	-0.0139371	0.00250025	2.4901e-08	0.0225677	0.68883	0.990753	1-SD increase in Z-score	intron	SEMA3D
FVC-nvsmk	9	139097773	rs11103381	A	C	0.0138032	0.0024767	2.50506e-08	0.00023341	0.673587	0.9913	1-SD increase in Z-score	upstream	LHX3
FVC-nvsmk	4	146366657	rs79781807	T	C	-0.0292489	0.00525571	2.62383e-08	0.0227225	0.948926	0.995616	1-SD increase in Z-score	intergenic	FHDC1
FVC-nvsmk	3	32937008	rs11927331	C	A	0.0136312	0.00245491	2.81937e-08	5.62027e-07	0.66938	1	1-SD increase in Z-score	3_prime_UTR	TRIM71
FVC-nvsmk	2	241838091	rs10933518	A	C	-0.0140864	0.00255241	3.41835e-08	0.00360514	0.289184	0.994189	1-SD increase in Z-score	upstream	C2orf54
FVC-nvsmk	2	18595350	rs72775010	C	T	-0.017012	0.00308829	3.62434e-08	0.0362867	0.8257	0.972436	1-SD increase in Z-score	intergenic	KCNS3
FVC-nvsmk	3	54166320	rs1562686	C	G	-0.0178766	0.0032585	4.1151e-08	0.0205166	0.847059	0.973129	1-SD increase in Z-score	intron	CACNA2D3
FVC-nvsmk	19	8670147	rs62621197	C	T	0.0348135	0.00634673	4.13538e-08	0.00965168	0.963096	0.924188	1-SD increase in Z-score	missense	ADAMTS10
FVC-nvsmk	2	242493511	rs4675801	C	T	0.0127439	0.0023269	4.33931e-08	0.011787	0.54453	0.99304	1-SD increase in Z-score	upstream	BOK
FVC-nvsmk	21	36069867	rs2186288	G	A	0.0131158	0.00239541	4.37223e-08	0.000149131	0.629381	0.998376	1-SD increase in Z-score	intron	CLIC6
FVC-nvsmk	1	17343904	rs9435741	A	C	-0.0127324	0.00233143	4.73788e-08	9.55299e-06	0.438045	0.999589	1-SD increase in Z-score	downstream	SDHB
