# Supplementary material for: Immune-mediated genetic pathways resulting in pulmonary function impairment increase lung cancer susceptibility
Source: Nat Commun. 2020 Jan 7;11:27. doi: 10.1038/s41467-019-13855-2 (PMC6946810; doi:10.1038/s41467-019-13855-2)
Supplement: Supplementary file 9 — Supplementary Data 7 [file 41467_2019_13855_MOESM9_ESM.xlsx]

## Sheet: Supplementary Data 7 - eQTL
CHR	POS	ProbeSet_ID	SNP	Effect_Allele	Other_Allele	Locus	Gene	Beta	SE	R2	P	P_Bonferroni	N
17	43798360	100134593_TGI_at	rs55938136	G	A	17q21.31	KANSL1-AS1	1.42	0.04168	0.7405	2.78e-121	7.43e-117	409
17	43798360	100310659_TGI_at	rs55938136	G	A	17q21.31	KANSL1-AS1	1.347	0.03984	0.7375	2.96e-120	7.9e-116	409
17	44106220	100134593_TGI_at	rs79772576	G	A	17q21.31	KANSL1-AS1	1.408	0.04349	0.7202	1.25e-114	3.33e-110	409
17	44106220	100310659_TGI_at	rs79772576	G	A	17q21.31	KANSL1-AS1	1.334	0.04163	0.7161	2.49e-113	6.65e-109	409
17	43798360	100135158_TGI_at	rs55938136	G	A	17q21.31	LRRC37A4P	-0.616	0.02446	0.6132	1.58e-84	4.23e-80	402
17	44106220	100135158_TGI_at	rs79772576	G	A	17q21.31	LRRC37A4P	-0.612	0.02508	0.5983	3.15e-81	8.42e-77	402
6	30236754	100308127_TGI_at	rs2844762	C	T	6p22.1	HCG18	0.4078	0.0214	0.4716	2.44e-58	6.51e-54	409
6	32602482	100302940_TGI_at	rs3104369	T	C	6p21.3	HLA-DRB5	4.192	0.2246	0.4611	1.32e-56	3.52e-52	409
15	41891139	100156388_TGI_at	rs56217428	A	G	15q15.1	MAPKBP1	0.4978	0.02683	0.4589	4.14e-56	1.1e-51	408
17	43798360	100161408_TGI_at	rs55938136	G	A	17q21.1	MAPT	0.6505	0.03571	0.4497	1.3e-54	3.46e-50	408
17	44106220	100161408_TGI_at	rs79772576	G	A	17q21.1	MAPT	0.6449	0.03629	0.4375	1.12e-52	3e-48	408
6	30236754	100139688_TGI_at	rs2844762	C	T	6p22.1	HCG18	0.3769	0.02177	0.4241	1.01e-50	2.71e-46	409
17	43798360	100136496_TGI_at	rs55938136	G	A	17q21.1	MAPT	0.5932	0.03442	0.4237	2.7e-50	7.22e-46	406
17	44106220	100136496_TGI_at	rs79772576	G	A	17q21.1	MAPT	0.5925	0.03476	0.4183	1.82e-49	4.87e-45	406
17	43798360	100123425_TGI_at	rs55938136	G	A	17q21.1	MAPT	0.6168	0.03637	0.4152	4.05e-49	1.08e-44	407
17	44106220	100123425_TGI_at	rs79772576	G	A	17q21.1	MAPT	0.6111	0.03693	0.4034	2.3e-47	6.15e-43	407
8	17857028	100307977_TGI_at	rs13258901	T	C	8p22	ASAH1	0.3217	0.02016	0.386	8.21e-45	2.19e-40	407
6	29896680	100123483_TGI_at	rs2517754	G	A	6p21.3	HCG4B	-0.3493	0.02287	0.3649	6.24e-42	1.67e-37	408
3	158252566	100305399_TGI_at	rs12492884	G	A	3q25.32	RP11-538P18.2	0.1995	0.01351	0.3506	9.06e-40	2.42e-35	406
8	17857028	100308495_TGI_at	rs13258901	T	C	8p22	ASAH1	0.3232	0.02202	0.3472	2.07e-39	5.52e-35	407
15	41827655	100154412_TGI_at	rs2297381	T	C	15q15.1-q21.1	LTK	0.648	0.04623	0.3256	1.07e-36	2.84e-32	409
3	158252566	100153916_TGI_at	rs12492884	G	A	3q25.32	RP11-538P18.2	0.166	0.01208	0.3175	1.47e-35	3.91e-31	408
6	32410137	100302940_TGI_at	rs3129883	T	C	6p21.3	HLA-DRB5	3.548	0.2761	0.2887	5.79e-32	1.55e-27	409
15	49321529	100122193_TGI_at	rs11638981	C	T	15q21.1	SECISBP2L	0.319	0.02517	0.283	2.89e-31	7.72e-27	409
17	37504933	100152237_TGI_at	rs8069451	C	T	17q12	CDK12	-0.2179	0.01731	0.2853	8.27e-31	2.21e-26	399
3	134349710	100129340_TGI_at	rs13089566	C	G	3q22.2	ANAPC13	-0.1714	0.01375	0.2783	2.18e-30	5.81e-26	405
5	126313467	100300322_TGI_at	rs4835921	C	T	5q23.2	MARCH3	0.3132	0.02535	0.2747	5.85e-30	1.56e-25	405
6	32707558	100157567_TGI_at	rs2894289	A	G	6p21.32	HLA-DQB2	-0.9729	0.07888	0.2721	6.48e-30	1.73e-25	409
15	42220076	100156388_TGI_at	rs13329244	C	T	15q15.1	MAPKBP1	0.3719	0.03056	0.2672	2.94e-29	7.86e-25	408
6	32685894	100157567_TGI_at	rs12181270	C	G	6p21.32	HLA-DQB2	-0.9671	0.08016	0.2634	7.36e-29	1.97e-24	409
6	31081251	100121628_TGI_at	rs2233955	A	G	6p21.3	PSORS1C1	-0.6403	0.05356	0.2598	1.97e-28	5.25e-24	409
15	49321529	100147772_TGI_at	rs11638981	C	T	15q21.1	SECISBP2L	0.3179	0.02674	0.2597	3.75e-28	1e-23	405
15	49321529	100306944_TGI_at	rs11638981	C	T	15q21.1	SECISBP2L	0.2562	0.02165	0.2561	5.61e-28	1.5e-23	409
17	37504933	100307813_TGI_at	rs8069451	C	T	17q12	CDK12	-0.1743	0.01486	0.2526	1.43e-27	3.83e-23	409
6	29769717	100304197_TGI_at	rs1610713	C	T	6p22.1	LOC554223	-0.464	0.03956	0.253	1.49e-27	3.97e-23	408
6	29773509	100304197_TGI_at	rs1632983	T	C	6p22.1	LOC554223	-0.464	0.03956	0.253	1.49e-27	3.97e-23	408
6	32628439	100160430_TGI_at	rs9273508	A	G	6p21.3	HLA-DRB6	0.8052	0.06874	0.2522	1.63e-27	4.36e-23	409
6	29769717	100141210_TGI_at	rs1610713	C	T	6p22.1	LOC554223	-0.4224	0.03627	0.25	2.97e-27	7.94e-23	409
6	29773509	100141210_TGI_at	rs1632983	T	C	6p22.1	LOC554223	-0.4224	0.03627	0.25	2.97e-27	7.94e-23	409
17	37504933	100305614_TGI_at	rs8069451	C	T	17q12	CDK12	-0.2106	0.0181	0.2538	3.96e-27	1.06e-22	400
5	126313467	100141501_TGI_at	rs4835921	C	T	5q23.2	MARCH3	0.3223	0.02787	0.2496	6.75e-27	1.8e-22	404
1	46021630	100122344_TGI_at	rs2993263	T	C	1p34.1	CCDC163P	-0.5429	0.04732	0.2444	1.37e-26	3.66e-22	409
3	158226886	100305399_TGI_at	rs12634907	G	A	3q25.32	RP11-538P18.2	0.1575	0.01376	0.245	1.78e-26	4.77e-22	406
6	32602482	100304009_TGI_at	rs3104369	T	C	6p21.32	HLA-DQB1	0.1892	0.01694	0.235	1.95e-25	5.22e-21	408
1	150545020	100138305_TGI_at	rs11204669	G	A	1q21	ARNT	0.2171	0.01966	0.2309	5.87e-25	1.57e-20	408
6	32602482	100300398_TGI_at	rs3104369	T	C	6p21.32	HLA-DQB1	0.1852	0.01682	0.2302	8.04e-25	2.15e-20	407
6	32602482	100302941_TGI_at	rs3104369	T	C	6p21.32	HLA-DQB1	0.184	0.01688	0.2268	1.95e-24	5.22e-20	407
9	95137964	100309216_TGI_at	rs7045572	C	T	9q22.31	CENPP	0.2713	0.02507	0.2238	3.83e-24	1.02e-19	408
15	42220076	100134750_TGI_at	rs13329244	C	T	15q21	SPTBN5	-0.4212	0.03917	0.2221	6.88e-24	1.84e-19	407
5	126313467	100137309_TGI_at	rs4835921	C	T	5q23.2	MARCH3	0.2462	0.02294	0.2211	7.89e-24	2.11e-19	408
1	46021630	100144350_TGI_at	rs2993263	T	C	1p34.1	IPP	0.293	0.02814	0.2107	1.19e-22	3.18e-18	408
16	69894432	100122963_TGI_at	rs7202233	G	A	16q22.1	PDXDC2P	-1.494	0.1439	0.2097	1.51e-22	4.04e-18	408
16	69913026	100122963_TGI_at	rs2133799	T	C	16q22.1	PDXDC2P	-1.496	0.1443	0.2095	1.62e-22	4.32e-18	408
3	158226886	100153916_TGI_at	rs12634907	G	A	3q25.32	RP11-538P18.2	0.1263	0.01234	0.205	5.09e-22	1.36e-17	408
16	69894432	100310948_TGI_at	rs7202233	G	A	16q22.1	PDXDC2P	-1.427	0.1399	0.2045	6.6e-22	1.76e-17	407
16	69913026	100310948_TGI_at	rs2133799	T	C	16q22.1	PDXDC2P	-1.43	0.1402	0.2042	7.15e-22	1.91e-17	407
17	38489170	100130444_TGI_at	rs2715554	G	A	17q21.1	MSL1	-0.1697	0.01676	0.2015	1.26e-21	3.35e-17	408
6	33025953	100305836_TGI_at	rs6457709	G	A	6p21.3	HLA-DPA1	-0.3341	0.03297	0.205	1.29e-21	3.44e-17	400
6	33039625	100305836_TGI_at	rs9277341	C	T	6p21.3	HLA-DPA1	-0.3322	0.03332	0.1998	4.87e-21	1.3e-16	400
6	30236754	100137319_TGI_at	rs2844762	C	T	6p22.1	HLA-L	-0.3357	0.03401	0.1951	1e-20	2.67e-16	404
16	3656482	100143046_TGI_at	rs8061528	T	C	16p13.3	CLUAP1	0.2277	0.02315	0.1929	1.27e-20	3.39e-16	407
9	95137964	100159375_TGI_at	rs7045572	C	T	9q22.31	CENPP	0.2256	0.02305	0.1924	1.99e-20	5.32e-16	404
6	32389305	100302940_TGI_at	rs9268557	T	C	6p21.3	HLA-DRB5	2.468	0.2576	0.184	9.66e-20	2.58e-15	409
6	32652486	100160430_TGI_at	rs9275156	C	T	6p21.3	HLA-DRB6	0.6805	0.07164	0.1815	1.84e-19	4.92e-15	409
6	134214525	100160051_TGI_at	rs12190287	G	C	6q23.2	TCF21	0.2924	0.03141	0.177	8.44e-19	2.25e-14	405
5	52248291	100135535_TGI_at	rs1054085	T	C	5q11.2	ITGA2	0.3282	0.03541	0.1761	1.14e-18	3.05e-14	404
18	273061	100306848_TGI_at	rs72856284	A	G	18p11.32	USP14	-0.1812	0.0197	0.1728	1.94e-18	5.19e-14	407
2	102949161	100312840_TGI_at	rs12479210	T	C	2q12	IL1RL1	-0.6614	0.07245	0.1703	3.31e-18	8.84e-14	408
2	102932562	100312840_TGI_at	rs950880	A	C	2q12	IL1RL1	-0.6614	0.07245	0.1703	3.31e-18	8.84e-14	408
5	52248291	100307697_TGI_at	rs1054085	T	C	5q11.2	ITGA2	0.3886	0.04274	0.1702	4.46e-18	1.19e-13	405
2	102949161	100148162_TGI_at	rs12479210	T	C	2q12	IL1RL1	-0.7036	0.079	0.1631	1.78e-17	4.75e-13	409
2	102932562	100148162_TGI_at	rs950880	A	C	2q12	IL1RL1	-0.7036	0.079	0.1631	1.78e-17	4.75e-13	409
6	30236754	100131217_TGI_at	rs2844762	C	T	6p22.1	HCG18	-0.1909	0.02147	0.164	2.05e-17	5.48e-13	405
15	41827655	100129019_TGI_at	rs2297381	T	C	15q15	TYRO3	0.2389	0.0269	0.1623	2.14e-17	5.71e-13	409
11	62381808	100122809_TGI_at	rs1801144	C	G	11q13	ROM1	-0.1908	0.02216	0.1547	1.65e-16	4.41e-12	407
7	99630342	100126573_TGI_at	rs2897075	T	C	7q22.1	TRIM4	-0.1643	0.01951	0.1487	6.47e-16	1.73e-11	408
2	102949161	100148210_TGI_at	rs12479210	T	C	2q12	IL1RL1	-0.8506	0.1011	0.1481	6.84e-16	1.83e-11	409
2	102932562	100148210_TGI_at	rs950880	A	C	2q12	IL1RL1	-0.8506	0.1011	0.1481	6.84e-16	1.83e-11	409
2	102949161	100302783_TGI_at	rs12479210	T	C	2q12	IL1RL1	-0.9581	0.1139	0.1481	6.97e-16	1.86e-11	409
2	102932562	100302783_TGI_at	rs950880	A	C	2q12	IL1RL1	-0.9581	0.1139	0.1481	6.97e-16	1.86e-11	409
22	30238074	100141331_TGI_at	rs1894474	G	A	22q12.2	UQCR10	-0.1437	0.01733	0.1454	1.68e-15	4.49e-11	406
6	7327846	100128365_TGI_at	rs9505168	T	C	6p24.3	SSR1	-0.137	0.01675	0.1433	3.85e-15	1.03e-10	402
7	7256439	100154998_TGI_at	rs2881755	T	C	7p21.3	C1GALT1	0.2284	0.02807	0.1399	5.01e-15	1.34e-10	409
6	7327846	100146411_TGI_at	rs9505168	T	C	6p24.3	SSR1	-0.1614	0.01993	0.1404	6.94e-15	1.85e-10	403
17	43798360	100159134_TGI_at	rs55938136	G	A	17q21.31	PLEKHM1	0.142	0.01764	0.1377	9.19e-15	2.46e-10	408
17	44106220	100159134_TGI_at	rs79772576	G	A	17q21.31	PLEKHM1	0.1427	0.01773	0.1376	9.27e-15	2.47e-10	408
18	273061	100146104_TGI_at	rs72856284	A	G	18p11.32	USP14	-0.1463	0.01821	0.1377	1.06e-14	2.83e-10	406
7	99648606	100126573_TGI_at	rs7796006	A	G	7q22.1	TRIM4	-0.1651	0.02077	0.1347	1.87e-14	5e-10	408
7	25875830	100311949_TGI_at	rs13231733	G	A	7p15.2	LOC646588	0.266	0.03377	0.1328	3.13e-14	8.36e-10	407
6	30901895	100151371_TGI_at	rs3131785	C	G	6p21.33	VARS2	0.205	0.02645	0.1286	7.41e-14	1.98e-09	409
17	44106220	100138516_TGI_at	rs79772576	G	A	17q21	WNT3	0.2218	0.02877	0.1282	9.93e-14	2.65e-09	406
6	30901895	100125489_TGI_at	rs3131785	C	G	6p21.33	SFTA2	-0.1572	0.02088	0.1235	3.48e-13	9.28e-09	404
6	30763004	100139688_TGI_at	rs3131059	C	T	6p22.1	HCG18	-0.2006	0.02669	0.1219	3.6e-13	9.6e-09	409
6	30763004	100308127_TGI_at	rs3131059	C	T	6p22.1	HCG18	-0.2041	0.02743	0.1198	5.97e-13	1.59e-08	409
6	29769717	100123483_TGI_at	rs1610713	C	T	6p21.3	HCG4B	0.232	0.03144	0.1183	9.04e-13	2.42e-08	408
6	29773509	100123483_TGI_at	rs1632983	T	C	6p21.3	HCG4B	0.232	0.03144	0.1183	9.04e-13	2.42e-08	408
16	3656482	100313559_TGI_at	rs8061528	T	C	16p13.3	CLUAP1	-0.2065	0.02828	0.1166	1.52e-12	4.05e-08	406
11	62381808	100155082_TGI_at	rs1801144	C	G	11q13	BSCL2	-0.1737	0.02461	0.1098	7.28e-12	1.94e-07	406
5	52259837	100307697_TGI_at	rs35657730	C	T	5q11.2	ITGA2	-0.3731	0.0533	0.1084	1.07e-11	2.86e-07	405
15	41891139	100134750_TGI_at	rs56217428	A	G	15q21	SPTBN5	-0.299	0.04285	0.1073	1.23e-11	3.29e-07	407
6	32602482	100160430_TGI_at	rs3104369	T	C	6p21.3	HLA-DRB6	-0.5569	0.08018	0.106	1.51e-11	4.02e-07	409
6	29769717	100136412_TGI_at	rs1610713	C	T	6p21.31	HLA-J	-0.3289	0.04798	0.1035	2.68e-11	7.15e-07	409
6	29773509	100136412_TGI_at	rs1632983	T	C	6p21.31	HLA-J	-0.3289	0.04798	0.1035	2.68e-11	7.15e-07	409
5	662547	100123914_TGI_at	rs11738281	C	T	5p15.33	LOC100288152	0.2976	0.04366	0.1027	3.39e-11	9.06e-07	408
17	44106220	100306395_TGI_at	rs79772576	G	A	17q21.1	MAPT	0.1188	0.01749	0.1023	3.88e-11	1.04e-06	407
17	3882613	100301015_TGI_at	rs8082036	G	C	17p13.3	ATP2A3	-0.1802	0.02661	0.1017	4.49e-11	1.2e-06	407
6	32626475	100160430_TGI_at	rs9273368	A	G	6p21.3	HLA-DRB6	0.5841	0.0869	0.0999	6.11e-11	1.63e-06	409
19	46309203	100148527_TGI_at	rs1548029	C	A	19q13.3	DMPK	-0.2034	0.03034	0.09969	6.77e-11	1.81e-06	408
17	28734974	100139113_TGI_at	rs34086083	T	C	17q11.2	CPD	0.1125	0.01684	0.09944	7.99e-11	2.13e-06	406
4	24026481	100149771_TGI_at	rs648674	G	A	4p15.1	PPARGC1A	0.1741	0.02607	0.09984	8.1e-11	2.16e-06	404
17	43798360	100306395_TGI_at	rs55938136	G	A	17q21.1	MAPT	0.1153	0.01745	0.09741	1.21e-10	3.22e-06	407
7	99648606	100135789_TGI_at	rs7796006	A	G	7q22	ZKSCAN1	0.1585	0.02398	0.0982	1.24e-10	3.32e-06	403
16	3656482	100312853_TGI_at	rs8061528	T	C	16p13.3	CLUAP1	-0.2012	0.03054	0.09707	1.37e-10	3.67e-06	406
20	3660789	100141603_TGI_at	rs603112	T	C	20p13	ADAM33	0.3186	0.04863	0.0956	1.74e-10	4.63e-06	408
7	19050020	100146735_TGI_at	rs28719767	C	G	7p21.1	HDAC9	0.2555	0.0391	0.09558	1.93e-10	5.16e-06	406
11	78131408	100301863_TGI_at	rs10899501	T	C	11q14.1	USP35	0.1688	0.02587	0.09518	2.01e-10	5.36e-06	407
6	32870057	100142471_TGI_at	rs3101942	G	A	6p21.32	LOC100294145	0.15	0.023	0.09517	2.12e-10	5.66e-06	406
15	40705159	100126346_TGI_at	rs2289329	C	T	15q15.1	DISP2	0.1985	0.0307	0.09393	2.96e-10	7.9e-06	405
6	30972589	100159175_TGI_at	rs1634717	T	G	6p21.32	MUC21	-0.4897	0.0758	0.09321	3e-10	8e-06	408
7	7241299	100154998_TGI_at	rs4724960	G	A	7p21.3	C1GALT1	0.1857	0.02909	0.09101	4.72e-10	1.26e-05	409
5	126313467	100131064_TGI_at	rs4835921	C	T	5q23.2	C5orf63	0.1365	0.02143	0.09083	5.16e-10	1.38e-05	408
10	82136921	100150788_TGI_at	rs10749575	C	T	10q23.1	TSPAN14	0.1247	0.0196	0.09065	5.38e-10	1.44e-05	408
7	99648606	100133464_TGI_at	rs7796006	A	G	7q22.1	PILRB	0.1937	0.03044	0.09066	5.38e-10	1.44e-05	408
20	34019579	100151741_TGI_at	rs224329	T	C	20q11.22	UQCC1	-0.1057	0.01661	0.09083	5.43e-10	1.45e-05	407
15	41827655	100156388_TGI_at	rs2297381	T	C	15q15.1	MAPKBP1	-0.2021	0.03183	0.09035	5.77e-10	1.54e-05	408
3	49772647	100124865_TGI_at	rs7618501	G	A	3p21.3	RBM6	0.1235	0.01946	0.09038	6e-10	1.6e-05	407
6	31170014	100304000_TGI_at	rs9263869	C	T	6p21.33	PSORS1C3	0.2432	0.03849	0.09077	7.02e-10	1.88e-05	402
6	31227901	100155331_TGI_at	rs2844632	G	A	6p21.32	LOC285835	0.2767	0.04389	0.09017	7.66e-10	2.05e-05	403
5	126313467	100304564_TGI_at	rs4835921	C	T	5q23.2	C5orf63	0.1313	0.02089	0.08902	8.6e-10	2.3e-05	406
10	12252217	100139207_TGI_at	rs2271804	G	A	10p13	CAMK1D	0.1773	0.02828	0.08828	9.24e-10	2.47e-05	408
6	32522148	100304009_TGI_at	rs35467127	T	C	6p21.32	HLA-DQB1	-0.1548	0.02471	0.08817	9.49e-10	2.53e-05	408
10	12252217	100142010_TGI_at	rs2271804	G	A	10p13	CAMK1D	0.1556	0.02486	0.08844	9.81e-10	2.62e-05	406
10	82136921	100304251_TGI_at	rs10749575	C	T	10q23.1	TSPAN14	0.1183	0.01898	0.08709	1.16e-09	3.09e-05	409
6	32522148	100302941_TGI_at	rs35467127	T	C	6p21.32	HLA-DQB1	-0.153	0.02456	0.08746	1.17e-09	3.12e-05	407
20	34025756	100151741_TGI_at	rs143384	G	A	20q11.22	UQCC1	-0.1011	0.01629	0.08683	1.35e-09	3.6e-05	407
6	7146350	100307951_TGI_at	rs4960289	A	G	6p25	RREB1	0.09568	0.01552	0.08578	1.71e-09	4.57e-05	407
6	31227901	100309484_TGI_at	rs2844632	G	A	6p21.3	HLA-C	-0.1311	0.0213	0.0854	1.78e-09	4.76e-05	408
3	134349710	100309962_TGI_at	rs13089566	C	G	3q22.2	CEP63	-0.07559	0.01227	0.086	1.79e-09	4.77e-05	405
5	52259837	100135535_TGI_at	rs35657730	C	T	5q11.2	ITGA2	-0.275	0.0447	0.08605	1.85e-09	4.94e-05	404
1	150545020	100309723_TGI_at	rs11204669	G	A	1q21	ARNT	-0.06061	0.00986	0.08572	1.9e-09	5.08e-05	405
7	99648606	100300966_TGI_at	rs7796006	A	G	7q22.1	PILRB	0.1951	0.03176	0.08524	1.93e-09	5.16e-05	407
16	3656482	100125900_TGI_at	rs8061528	T	C	16p13.3	NLRC3	-0.2233	0.03637	0.08499	1.96e-09	5.22e-05	408
5	13990067	100130698_TGI_at	rs10075291	A	G	5p15.2	DNAH5	-0.3642	0.05944	0.08484	2.12e-09	5.65e-05	407
6	32628439	100300398_TGI_at	rs9273508	A	G	6p21.32	HLA-DQB1	-0.1055	0.01721	0.08482	2.13e-09	5.68e-05	407
6	32628439	100304009_TGI_at	rs9273508	A	G	6p21.32	HLA-DQB1	-0.1063	0.01738	0.08441	2.23e-09	5.96e-05	408
7	99630342	100151170_TGI_at	rs2897075	T	C	7q22.1	AZGP1	0.4796	0.07853	0.08394	2.38e-09	6.35e-05	409
15	71612514	100310339_TGI_at	rs1441358	G	T	15q23	THSD4	0.1333	0.02187	0.08421	2.55e-09	6.82e-05	406
6	29769717	100303994_TGI_at	rs1610713	C	T	6p22.1	ZFP57	0.4865	0.08011	0.08404	2.91e-09	7.76e-05	404
6	29773509	100303994_TGI_at	rs1632983	T	C	6p22.1	ZFP57	0.4865	0.08011	0.08404	2.91e-09	7.76e-05	404
6	32682664	100302940_TGI_at	rs9275601	T	C	6p21.3	HLA-DRB5	-1.643	0.2715	0.08254	3.26e-09	8.72e-05	409
17	3882613	100307106_TGI_at	rs8082036	G	C	17p13.3	ATP2A3	-0.1211	0.02008	0.08245	3.64e-09	9.72e-05	407
16	3656482	100152540_TGI_at	rs8061528	T	C	16p13.3	CLUAP1	-0.1771	0.02938	0.0825	3.76e-09	0.000100407	406
15	42220076	100147021_TGI_at	rs13329244	C	T	15q15.1	JMJD7	-0.1232	0.02046	0.08182	3.85e-09	0.000102784	409
9	95137964	100131943_TGI_at	rs7045572	C	T	9q22.31	OGN	0.2933	0.04874	0.08189	3.96e-09	0.000105722	408
9	88937617	100310412_TGI_at	rs700768	A	T	9q21.33	ISCA1	0.07765	0.01297	0.08093	4.71e-09	0.000125782	409
6	32522148	100300398_TGI_at	rs35467127	T	C	6p21.32	HLA-DQB1	-0.1491	0.02498	0.08089	5.18e-09	0.000138443	407
6	32522148	100160430_TGI_at	rs35467127	T	C	6p21.3	HLA-DRB6	-0.6451	0.1084	0.08005	5.75e-09	0.000153668	409
6	32602269	100300398_TGI_at	rs9272219	T	G	6p21.32	HLA-DQB1	-0.1085	0.01831	0.07977	6.68e-09	0.000178349	407
10	12275947	100139207_TGI_at	rs17566555	G	A	10p13	CAMK1D	0.1673	0.02833	0.07917	7.33e-09	0.000195738	408
18	273061	100307016_TGI_at	rs72856284	A	G	18p11.32	USP14	0.1106	0.01872	0.07963	7.5e-09	0.000200439	405
10	12275947	100142010_TGI_at	rs17566555	G	A	10p13	CAMK1D	0.1469	0.02489	0.07937	7.62e-09	0.000203538	406
1	17306029	100133163_TGI_at	rs9435731	A	C	1p36.13	MFAP2	0.2565	0.04357	0.0792	8.27e-09	0.00022082	405
6	32151443	100160430_TGI_at	rs2070600	T	C	6p21.3	HLA-DRB6	0.9302	0.1586	0.07796	9.24e-09	0.00024673	409
6	31227901	100128894_TGI_at	rs2844632	G	A	6p21.33	HCG27	-0.2007	0.03424	0.07788	9.4e-09	0.00025119	409
1	17306675	100133163_TGI_at	rs2284746	G	C	1p36.13	MFAP2	0.2531	0.04349	0.07755	1.2e-08	0.000319731	405
20	34019579	100153440_TGI_at	rs224329	T	C	20q11.22	UQCC1	-0.1101	0.01893	0.07711	1.22e-08	0.000324806	407
6	32602269	100304009_TGI_at	rs9272219	T	G	6p21.32	HLA-DQB1	-0.1075	0.01851	0.07674	1.27e-08	0.000338695	408
1	150545020	100306322_TGI_at	rs11204669	G	A	1q21	ARNT	-0.1059	0.01827	0.07727	1.39e-08	0.000370214	403
6	32628439	100302941_TGI_at	rs9273508	A	G	6p21.32	HLA-DQB1	-0.09962	0.0173	0.07567	1.69e-08	0.00045008	407
17	3882613	100144758_TGI_at	rs8082036	G	C	17p13.3	ATP2A3	-0.1304	0.02267	0.07537	1.73e-08	0.000462635	408
6	32522148	100161395_TGI_at	rs35467127	T	C	6p21.3	TAP2	0.3001	0.05224	0.075	1.81e-08	0.000482134	409
6	32606643	100300398_TGI_at	rs9272532	A	C	6p21.32	HLA-DQB1	-0.1081	0.01883	0.07521	1.87e-08	0.000498694	407
1	150545020	100308717_TGI_at	rs11204669	G	A	1q21.3	GOLPH3L	0.07919	0.01387	0.07435	2.18e-08	0.000581766	408
6	31329291	100121628_TGI_at	rs2596544	A	T	6p21.3	PSORS1C1	-0.3858	0.06766	0.074	2.27e-08	0.000605004	409
10	12278021	100142010_TGI_at	rs7090277	T	A	10p13	CAMK1D	0.1416	0.02487	0.07425	2.41e-08	0.000644804	406
10	12278021	100139207_TGI_at	rs7090277	T	A	10p13	CAMK1D	0.161	0.0283	0.07382	2.45e-08	0.000655221	408
9	95137964	100162154_TGI_at	rs7045572	C	T	9q22.31	LOC100128361	0.1485	0.02611	0.07374	2.5e-08	0.000668042	408
6	126771143	100121877_TGI_at	rs1361109	T	C	6q22.32	CENPW	-0.1391	0.02446	0.0744	2.53e-08	0.000674987	404
17	28734974	100305644_TGI_at	rs34086083	T	C	17q11.2	CPD	0.1085	0.01913	0.07358	2.7e-08	0.000719861	407
6	32606643	100304009_TGI_at	rs9272532	A	C	6p21.32	HLA-DQB1	-0.1079	0.01904	0.07326	2.78e-08	0.000743367	408
17	28734974	100304908_TGI_at	rs34086083	T	C	17q11.2	CPD	0.1016	0.01793	0.07356	2.82e-08	0.000751915	406
15	41891139	100306182_TGI_at	rs56217428	A	G	15q15.1	MAPKBP1	0.0827	0.01463	0.07275	3.01e-08	0.000803467	409
5	132375622	100146352_TGI_at	rs113638840	G	A	5q31.1	HSPA4	-0.1093	0.01937	0.07327	3.13e-08	0.000835253	405
6	32602269	100302941_TGI_at	rs9272219	T	G	6p21.32	HLA-DQB1	-0.1034	0.01839	0.0724	3.52e-08	0.000939693	407
6	32629650	100160430_TGI_at	rs9273873	C	T	6p21.3	HLA-DRB6	0.5277	0.09405	0.07179	3.74e-08	0.000997923	409
6	32682664	100304009_TGI_at	rs9275601	T	C	6p21.32	HLA-DQB1	-0.09705	0.01731	0.07188	3.8e-08	0.00101502	408
1	40060473	100302787_TGI_at	rs4660303	A	G	1p34.2	PABPC4	-0.08821	0.01577	0.0717	4.11e-08	0.00109756	407
6	32626475	100300398_TGI_at	rs9273368	A	G	6p21.32	HLA-DQB1	-0.1115	0.01996	0.07151	4.29e-08	0.0011459	407
9	95137964	100309003_TGI_at	rs7045572	C	T	9q22.31	NOL8	-0.07676	0.01382	0.07093	5.08e-08	0.00135639	406
11	73036179	100301195_TGI_at	rs2027761	T	C	11q13.4	RELT	0.2916	0.05252	0.07056	5.12e-08	0.00136734	408
4	24026481	100308425_TGI_at	rs648674	G	A	4p15.1	PPARGC1A	0.2128	0.03836	0.07058	5.29e-08	0.00141248	407
6	32626475	100304009_TGI_at	rs9273368	A	G	6p21.32	HLA-DQB1	-0.1114	0.02018	0.06983	6.04e-08	0.00161254	408
6	32604169	100300398_TGI_at	rs9272326	T	C	6p21.32	HLA-DQB1	-0.1082	0.01959	0.06998	6.05e-08	0.00161495	407
6	30447674	100303994_TGI_at	rs3131112	C	A	6p22.1	ZFP57	0.8677	0.1573	0.07035	6.24e-08	0.00166677	404
6	32602269	100157567_TGI_at	rs9272219	T	G	6p21.32	HLA-DQB2	-0.5446	0.09883	0.06943	6.36e-08	0.00169748	409
10	82136921	100161068_TGI_at	rs10749575	C	T	10q23.1	FAM213A	0.1319	0.02405	0.06912	7.34e-08	0.00196139	407
6	32604169	100304009_TGI_at	rs9272326	T	C	6p21.32	HLA-DQB1	-0.1081	0.01981	0.06838	8.35e-08	0.00223064	408
18	273061	100311192_TGI_at	rs72856284	A	G	18p11.32	USP14	0.08681	0.01594	0.06859	8.91e-08	0.00237862	405
6	32606643	100302940_TGI_at	rs9272532	A	C	6p21.3	HLA-DRB5	-1.642	0.3016	0.06789	8.99e-08	0.00240025	409
6	31840415	100303039_TGI_at	rs9267653	T	C	6p21.3	CDSN	0.2412	0.04432	0.06815	9.13e-08	0.00243818	407
6	32682664	100302941_TGI_at	rs9275601	T	C	6p21.32	HLA-DQB1	-0.09338	0.01718	0.06799	9.45e-08	0.00252526	407
17	28734974	100133865_TGI_at	rs34086083	T	C	17q11.2	CPD	0.08123	0.01498	0.06754	1.01e-07	0.00269514	408
6	32628439	100302940_TGI_at	rs9273508	A	G	6p21.3	HLA-DRB5	-1.501	0.277	0.06727	1.04e-07	0.00276459	409
5	95027655	100126558_TGI_at	rs2548134	G	A	5q15	RHOBTB3	0.1334	0.02466	0.06744	1.07e-07	0.00285541	407
6	32606643	100302941_TGI_at	rs9272532	A	C	6p21.32	HLA-DQB1	-0.1024	0.01893	0.06743	1.07e-07	0.00286609	407
6	31137774	100155331_TGI_at	rs3094193	G	T	6p21.32	LOC285835	0.2519	0.04656	0.06804	1.08e-07	0.0028928	403
14	100117459	100132879_TGI_at	rs11627153	A	G	14q32.2	HHIPL1	0.1276	0.02364	0.06729	1.15e-07	0.00306642	406
20	34025756	100153440_TGI_at	rs143384	G	A	20q11.22	UQCC1	-0.1006	0.01863	0.06712	1.15e-07	0.00307177	407
6	29769717	100304754_TGI_at	rs1610713	C	T	6p22.1	IFITM4P	-0.1328	0.0246	0.06709	1.16e-07	0.00309313	407
6	29773509	100304754_TGI_at	rs1632983	T	C	6p22.1	IFITM4P	-0.1328	0.0246	0.06709	1.16e-07	0.00309313	407
18	273061	100123820_TGI_at	rs72856284	A	G	18p11.32	USP14	0.08141	0.01514	0.0666	1.29e-07	0.00344839	407
6	32602269	100160430_TGI_at	rs9272219	T	G	6p21.3	HLA-DRB6	-0.4379	0.08147	0.06628	1.29e-07	0.00345373	409
5	95027044	100126558_TGI_at	rs1422135	G	C	5q15	RHOBTB3	0.132	0.02463	0.06621	1.41e-07	0.00376625	407
7	99630342	100135789_TGI_at	rs2897075	T	C	7q22	ZKSCAN1	0.1238	0.02313	0.06668	1.46e-07	0.00390515	403
6	26906017	100302369_TGI_at	rs12203512	C	T	6p22.2	ABT1	-0.09247	0.01733	0.06572	1.57e-07	0.00420164	407
18	273061	100310177_TGI_at	rs72856284	A	G	18p11.32	USP14	-0.1022	0.01923	0.06516	1.78e-07	0.0047599	407
6	31606392	100142732_TGI_at	rs2077492	G	A	6p21.3	ATP6V1G2	-0.159	0.03003	0.06445	1.95e-07	0.00520597	409
1	150219501	100156777_TGI_at	rs12122277	C	T	1q21	MRPS21	-0.117	0.02212	0.06429	2.02e-07	0.00539562	409
6	31227901	100300925_TGI_at	rs2844632	G	A	6p21.33	HCG27	-0.1608	0.03048	0.06428	2.17e-07	0.00579629	407
15	41891139	100147021_TGI_at	rs56217428	A	G	15q15.1	JMJD7	-0.1111	0.0211	0.06381	2.25e-07	0.00601532	409
6	31329291	100305324_TGI_at	rs2596544	A	T	6p21.33	MICA	0.1897	0.03602	0.06426	2.26e-07	0.006026	406
6	32629650	100304009_TGI_at	rs9273873	C	T	6p21.32	HLA-DQB1	-0.1135	0.02157	0.06386	2.31e-07	0.00615689	408
6	32710010	100125191_TGI_at	rs4403295	T	G	6p21.3	HLA-DQA2	0.3462	0.06592	0.06361	2.44e-07	0.0065068	408
6	30981190	100308127_TGI_at	rs4713408	C	T	6p22.1	HCG18	0.1438	0.02739	0.06344	2.45e-07	0.00653618	409
6	30447674	100139688_TGI_at	rs3131112	C	A	6p22.1	HCG18	-0.2848	0.05436	0.06319	2.59e-07	0.00692082	409
6	32682664	100300398_TGI_at	rs9275601	T	C	6p21.32	HLA-DQB1	-0.09038	0.01726	0.06345	2.62e-07	0.0069876	407
15	42220076	100306182_TGI_at	rs13329244	C	T	15q15.1	MAPKBP1	0.07532	0.0144	0.06296	2.73e-07	0.00728943	409
6	29896680	100136412_TGI_at	rs2517754	G	A	6p21.31	HLA-J	0.2191	0.04201	0.06264	2.93e-07	0.00781831	409
6	32604169	100302941_TGI_at	rs9272326	T	C	6p21.32	HLA-DQB1	-0.1025	0.01969	0.06264	3.13e-07	0.00837123	407
11	78131408	100159319_TGI_at	rs10899501	T	C	11q14.1	NARS2	-0.122	0.02351	0.0628	3.34e-07	0.00893216	404
6	30901895	100161807_TGI_at	rs3131785	C	G	6p21.3	DDR1	-0.09682	0.01867	0.06253	3.44e-07	0.00917523	405
6	29769717	100311825_TGI_at	rs1610713	C	T	6p22.1	HLA-F-AS1	0.2568	0.04955	0.06221	3.45e-07	0.00921797	407
6	29773509	100311825_TGI_at	rs1632983	T	C	6p22.1	HLA-F-AS1	0.2568	0.04955	0.06221	3.45e-07	0.00921797	407
15	71612514	100142979_TGI_at	rs1441358	G	T	15q23	THSD4	0.1097	0.02117	0.06229	3.5e-07	0.00934351	406
6	32635998	100304009_TGI_at	rs9274623	T	G	6p21.32	HLA-DQB1	-0.1148	0.02219	0.06185	3.61e-07	0.00965068	408
17	29166302	100301704_TGI_at	rs62070643	G	A	17q11.2	TEFM	0.1242	0.02402	0.0619	3.69e-07	0.0098617	407
5	147854970	100313079_TGI_at	rs10037493	T	C	5q32	FBXO38	0.0669	0.01295	0.06168	3.76e-07	0.0100327	408
6	31198507	100303039_TGI_at	rs3130939	A	G	6p21.3	CDSN	0.229	0.04435	0.06178	3.79e-07	0.0101288	407
5	95027655	100153237_TGI_at	rs2548134	G	A	5q15	RHOBTB3	0.1292	0.02507	0.06156	3.98e-07	0.010639	407
5	95027044	100153237_TGI_at	rs1422135	G	C	5q15	RHOBTB3	0.129	0.02503	0.06152	4.02e-07	0.0107485	407
6	32626475	100302941_TGI_at	rs9273368	A	G	6p21.32	HLA-DQB1	-0.1033	0.0201	0.06123	4.29e-07	0.011467	407
6	31137774	100121628_TGI_at	rs3094193	G	T	6p21.3	PSORS1C1	-0.2732	0.05322	0.06083	4.4e-07	0.0117555	409
6	32604169	100302940_TGI_at	rs9272326	T	C	6p21.3	HLA-DRB5	-1.612	0.3142	0.06077	4.45e-07	0.0118971	409
17	79982477	100151685_TGI_at	rs11659000	C	T	17q25.3	STRA13	-0.1662	0.03246	0.06053	4.71e-07	0.0125755	409
5	95027655	100306800_TGI_at	rs2548134	G	A	5q15	RHOBTB3	0.1412	0.02759	0.06092	4.75e-07	0.0126904	406
5	95027044	100306800_TGI_at	rs1422135	G	C	5q15	RHOBTB3	0.1407	0.02755	0.06066	5.03e-07	0.013441	406
6	33039625	100145052_TGI_at	rs9277341	C	T	6p21.3	HLA-DPB1	0.1478	0.02901	0.0604	5.34e-07	0.0142637	406
6	30708955	100308127_TGI_at	rs1059612	T	C	6p22.1	HCG18	-0.2759	0.05416	0.05995	5.36e-07	0.0143144	409
6	32629650	100300398_TGI_at	rs9273873	C	T	6p21.32	HLA-DQB1	-0.109	0.0214	0.0602	5.41e-07	0.01444	407
6	31227901	100121628_TGI_at	rs2844632	G	A	6p21.3	PSORS1C1	-0.2577	0.05063	0.05985	5.48e-07	0.014643	409
7	99648606	100162662_TGI_at	rs7796006	A	G	7q22.1	PILRB	0.184	0.03626	0.05991	5.95e-07	0.0158877	406
6	31081251	100303039_TGI_at	rs2233955	A	G	6p21.3	CDSN	0.2469	0.04877	0.05952	6.29e-07	0.0167879	407
15	41891139	100154412_TGI_at	rs56217428	A	G	15q15.1-q21.1	LTK	-0.3012	0.05978	0.0587	7.09e-07	0.0189301	409
6	30708955	100139688_TGI_at	rs1059612	T	C	6p21.3	HCG18	-0.2645	0.05282	0.05802	8.26e-07	0.0220633	409
10	69933921	100150811_TGI_at	rs10997975	G	A	10q21.3	LINC00849	-0.08921	0.01782	0.05842	8.28e-07	0.0221221	406
6	32635998	100300398_TGI_at	rs9274623	T	G	6p21.32	HLA-DQB1	-0.1101	0.02201	0.05821	8.42e-07	0.0224826	407
10	82136921	100155942_TGI_at	rs10749575	C	T	10q23.1	DYDC2	0.347	0.06945	0.05792	8.71e-07	0.0232653	408
6	30447674	100308127_TGI_at	rs3131112	C	A	6p22.1	HCG18	-0.2792	0.05596	0.05763	9.01e-07	0.0240666	409
5	147856522	100313079_TGI_at	rs7733410	A	G	5q32	FBXO38	0.0652	0.01307	0.05776	9.03e-07	0.0241227	408
6	31137774	100303039_TGI_at	rs3094193	G	T	6p21.3	CDSN	0.2147	0.04303	0.05789	9.05e-07	0.0241681	407
6	31329291	100304001_TGI_at	rs2596544	A	T	6p21.33	MICA	0.1842	0.03692	0.05787	9.07e-07	0.0242376	407
5	126313467	100137542_TGI_at	rs4835921	C	T	5q23.2	C5orf63	0.1422	0.02861	0.05746	9.96e-07	0.0266122	407
16	31030344	100300995_TGI_at	rs4889526	A	C	16p11.2	FBXL19-AS1	-0.1358	0.02741	0.05689	1.06e-06	0.0283938	409
10	82136921	100307245_TGI_at	rs10749575	C	T	10q23.1	DYDC2	0.3251	0.06564	0.05697	1.08e-06	0.0287677	408
6	33025953	100145052_TGI_at	rs6457709	G	A	6p21.3	HLA-DPB1	0.1426	0.02885	0.05704	1.13e-06	0.0301033	406
6	32410137	100304009_TGI_at	rs3129883	T	C	6p21.32	HLA-DQB1	0.0994	0.02012	0.05669	1.15e-06	0.0306108	408
6	32710010	100161395_TGI_at	rs4403295	T	G	6p21.3	TAP2	0.1764	0.03577	0.05641	1.18e-06	0.0315991	409
6	7327846	100307951_TGI_at	rs9505168	T	C	6p25	RREB1	-0.07536	0.01529	0.05661	1.2e-06	0.0321333	407
6	32602269	100302940_TGI_at	rs9272219	T	G	6p21.3	HLA-DRB5	-1.446	0.2957	0.05548	1.46e-06	0.0389446	409
15	41891139	100129019_TGI_at	rs56217428	A	G	15q15	TYRO3	-0.1524	0.03127	0.05514	1.57e-06	0.0419897	409
6	32626475	100302940_TGI_at	rs9273368	A	G	6p21.3	HLA-DRB5	-1.566	0.3213	0.05515	1.57e-06	0.0419363	409
6	30972589	100309111_TGI_at	rs1634717	T	G	6p21.32	MUC21	-0.2982	0.06121	0.05588	1.6e-06	0.042604	403
6	32652486	100161395_TGI_at	rs9275156	C	T	6p21.3	TAP2	-0.1801	0.03699	0.05503	1.61e-06	0.0431116	409
6	31840415	100302940_TGI_at	rs9267653	T	C	6p21.3	HLA-DRB5	1.447	0.2974	0.05496	1.64e-06	0.0437259	409
1	204418671	100306321_TGI_at	rs6660789	G	T	1q32.1	MDM4	0.1919	0.03951	0.05533	1.7e-06	0.0453019	405
6	31448154	100142732_TGI_at	rs2523651	A	G	6p21.3	ATP6V1G2	-0.1452	0.02997	0.05452	1.81e-06	0.0483202	409
