# Supplementary material for: Immune-mediated genetic pathways resulting in pulmonary function impairment increase lung cancer susceptibility
Source: Nat Commun. 2020 Jan 7;11:27. doi: 10.1038/s41467-019-13855-2 (PMC6946810; doi:10.1038/s41467-019-13855-2)
Supplement: Supplementary file 10 — Supplementary Data 8 [file 41467_2019_13855_MOESM10_ESM.xlsx]

## Sheet: Supplementary Data 8 - pQTL
Instrument_Set	CHR	POS	SNP	Effect_Allele	Other_Allele	Beta	SE	P	Protein	pQTL_Effect	Lung_Function_Effect	PMID
FEV1	20	34025756	rs143384	G	A	-0.1788	0.025	7.94e-13	Agouti-signaling protein	-	-	29875488
FEV1	6	31224667	rs9264277	C	T	-0.2177	0.0254	8.91e-18	alpha-2-macroglobulin receptor-associated protein	-	-	29875488
FEV1	6	31319457	rs9266064	C	T	0.1468	0.0246	2.24e-09	alpha-2-macroglobulin receptor-associated protein	+	+	29875488
FEV1	1	150545020	rs11204669	A	G	-0.1941	0.025	7.59e-15	Cathepsin S	-	-	29875488
FEV1	1	150019580	rs7554367	A	G	0.2115	0.0338	3.72e-10	Cathepsin S	+	+	29875488
FEV1	20	34025756	rs143384	G	A	-0.2576	0.0248	2.34e-25	Copine-1	-	-	29875488
FEV1	6	31081251	rs2233955	G	A	-0.2279	0.0312	2.75e-13	Cyclic AMP-responsive element-binding protein 3-like protein 4	-	-	29875488
FEV1	2	56031305	rs1430190	C	G	-0.1857	0.0202	3.85e-20	EGF containing fibulin-like extracellular matrix protein 1	-	+	30111768
FEV1	11	62381808	rs1801144	C	G	-0.338	0.0253	1.23e-40	Galactosylgalactosylxylosylprotein 3-beta-glucuronosyltransferase 3	-	+	29875488
FEV1	6	31840415	rs9267653	C	T	-0.1616	0.0269	1.91e-09	GDH/6PGL endoplasmic bifunctional protein	-	-	29875488
FEV1	3	57882601	rs17058639	C	T	-0.1569	0.0283	3.09e-08	Interleukin-17 receptor D	-	-	29875488
FEV1	6	31319457	rs9266064	C	T	0.1575	0.0245	1.38e-10	Interleukin-21	+	+	29875488
FEV1	6	31224667	rs9264277	C	T	-0.1664	0.0255	6.61e-11	Killer cell immunoglobulin-like receptor 2DS2	-	-	29875488
FEV1	6	31081251	rs2233955	G	A	0.171	0.0313	4.79e-08	Killer cell immunoglobulin-like receptor 2DS2	+	-	29875488
FEV1	2	136981210	rs10165053	C	T	-0.4188	0.0246	3.47e-65	Lactase-phlorizin hydrolase	-	+	29875488
FEV1	6	31081251	rs2233955	G	A	-0.1856	0.0313	3.02e-09	Leukocyte immunoglobulin-like receptor subfamily B member 1	-	-	29875488
FEV1	6	31840415	rs9267653	C	T	-0.2623	0.0267	7.94e-23	MHC class I polypeptide-related sequence B	-	-	29875488
FEV1	6	31319457	rs9266064	C	T	0.2049	0.0244	5.13e-17	MHC class I polypeptide-related sequence B	+	+	29875488
FEV1	6	25449269	rs4712938	C	T	0.1705	0.0293	5.75e-09	MHC class I polypeptide-related sequence B	+	+	29875488
FEV1	6	32870057	rs3101942	G	A	0.1444	0.0254	1.35e-08	MHC class I polypeptide-related sequence B	+	+	29875488
FEV1	16	69894432	rs7202233	A	G	0.3051	0.0241	8.32e-37	NAD(P)H dehydrogenase [quinone] 1	+	+	29875488
FEV1	6	31081251	rs2233955	G	A	0.2469	0.0312	2.34e-15	Rac GTPase-activating protein 1	+	-	29875488
FEV1	9	139097773	rs11103381	A	C	0.2816	0.0263	1.07e-26	Sulfhydryl oxidase 2	+	+	29875488
FEV1	6	31081251	rs2233955	G	A	0.2973	0.0309	7.24e-22	Trypsin-3	+	-	29875488
FEV1	6	31137774	rs3094193	T	G	0.1621	0.0248	6.61e-11	Trypsin-3	+	-	29875488
FEV1	11	73038579	rs56397594	C	T	0.3894	0.0293	3.39e-40	Tumor necrosis factor receptor superfamily member 19L	+	+	29875488
FEV1	20	62343956	rs2315008	G	T	-0.1687	0.0262	1.17e-10	Tumor necrosis factor receptor superfamily member 6B	-	-	29875488
FEV1	6	31840415	rs9267653	C	T	-0.2676	0.0267	1.05e-23	Ubiquitin carboxyl-terminal hydrolase 25	-	-	29875488
FEV1	10	75580014	rs7098573	A	G	-0.1914	0.0273	2.45e-12	Urokinase-type plasminogen activator	-	-	29875488
FEV1	3	98471376	rs4638909	C	T	-0.3636	0.0288	2e-36	Vascular endothelial growth factor receptor 3	-	+	29875488
FEV1-nvsmk	6	32565075	rs9270611	C	T	-0.1647	0.029	1.35e-08	2-phosphoxylose phosphatase 1	-	+	29875488
FEV1-nvsmk	20	34019579	rs224329	C	T	0.1614	0.0255	2.63e-10	Agouti-signaling protein	+	+	29875488
FEV1-nvsmk	9	95137964	rs7045572	C	T	-0.4039	0.0266	4.79e-52	Asporin	-	+	29875488
FEV1-nvsmk	6	30447674	rs3131112	C	A	0.1773	0.03005	3.61e-09	Beta-2-microglobulin	+	-	30111768
FEV1-nvsmk	6	30447674	rs3131112	C	A	-0.2371	0.0355	2.51e-11	Beta-defensin 119	-	-	29875488
FEV1-nvsmk	6	32410137	rs3129883	C	T	-0.1548	0.0281	3.55e-08	C-C motif chemokine 19	-	-	29875488
FEV1-nvsmk	6	30447674	rs3131112	C	A	-0.3528	0.0353	1.41e-23	cAMP-specific 3,5-cyclic phosphodiesterase 4D	-	-	29875488
FEV1-nvsmk	6	30824451	rs758778	T	C	0.2453	0.0287	1.23e-17	cAMP-specific 3,5-cyclic phosphodiesterase 4D	+	+	29875488
FEV1-nvsmk	6	32565075	rs9270611	C	T	0.2241	0.0289	8.51e-15	cAMP-specific 3,5-cyclic phosphodiesterase 4D	+	+	29875488
FEV1-nvsmk	6	26422627	rs3734537	A	C	-0.2298	0.0361	1.95e-10	cAMP-specific 3,5-cyclic phosphodiesterase 4D	-	-	29875488
FEV1-nvsmk	6	32410137	rs3129883	C	T	0.125	0.02152	6.29e-09	Complement C2	+	-	30111768
FEV1-nvsmk	6	30447674	rs3131112	C	A	-0.3006	0.0354	2e-17	Complement C4	-	-	29875488
FEV1-nvsmk	6	32565075	rs9270611	C	T	0.242	0.0288	4.79e-17	Complement C4	+	+	29875488
FEV1-nvsmk	6	26422627	rs3734537	A	C	-0.2052	0.0362	1.41e-08	Complement C4	-	-	29875488
FEV1-nvsmk	20	34019579	rs224329	C	T	0.2788	0.0252	2.24e-28	Copine-1	+	+	29875488
FEV1-nvsmk	6	32410137	rs3129883	C	T	-0.1827	0.028	7.08e-11	GDH/6PGL endoplasmic bifunctional protein	-	-	29875488
FEV1-nvsmk	6	30447674	rs3131112	C	A	-0.3375	0.0353	1.15e-21	Glutamate receptor 4	-	-	29875488
FEV1-nvsmk	6	32565075	rs9270611	C	T	0.2416	0.0288	5.25e-17	Glutamate receptor 4	+	+	29875488
FEV1-nvsmk	6	30824451	rs758778	T	C	0.2084	0.0288	4.27e-13	Glutamate receptor 4	+	+	29875488
FEV1-nvsmk	6	26422627	rs3734537	A	C	-0.2104	0.0362	5.89e-09	Glutamate receptor 4	-	-	29875488
FEV1-nvsmk	6	32708124	rs5021453	A	G	0.1463	0.0257	1.26e-08	Glutamate receptor 4	+	+	29875488
FEV1-nvsmk	6	32410137	rs3129883	C	T	-0.1689	0.028	1.7e-09	Gro-beta/gamma	-	-	29875488
FEV1-nvsmk	9	95137964	rs7045572	C	T	-0.3771	0.0267	3.47e-45	Hematopoietic progenitor cell antigen CD34	-	+	29875488
FEV1-nvsmk	6	32565075	rs9270611	C	T	0.4625	0.028	2.95e-61	HLA class II histocompatibility antigen, DQ alpha 2 chain	+	+	29875488
FEV1-nvsmk	6	32410137	rs3129883	C	T	0.2381	0.0279	1.41e-17	HLA class II histocompatibility antigen, DQ alpha 2 chain	+	-	29875488
FEV1-nvsmk	3	57187078	rs3968279	T	C	-0.4021	0.0365	3.24e-28	Interleukin-17 receptor D	-	-	29875488
FEV1-nvsmk	6	32565075	rs9270611	C	T	0.1743	0.029	1.78e-09	Interleukin-21	+	+	29875488
FEV1-nvsmk	6	31198507	rs3130939	G	A	-0.2163	0.0271	1.45e-15	Killer cell immunoglobulin-like receptor 2DS2	-	-	29875488
FEV1-nvsmk	6	30447674	rs3131112	C	A	-0.4929	0.0347	1.07e-45	MHC class I polypeptide-related sequence B	-	-	29875488
FEV1-nvsmk	6	30824451	rs758778	T	C	0.3006	0.0285	5.62e-26	MHC class I polypeptide-related sequence B	+	+	29875488
FEV1-nvsmk	6	32565075	rs9270611	C	T	0.2882	0.0287	1e-23	MHC class I polypeptide-related sequence B	+	+	29875488
FEV1-nvsmk	6	26422627	rs3734537	A	C	-0.326	0.0359	1.07e-19	MHC class I polypeptide-related sequence B	-	-	29875488
FEV1-nvsmk	6	30978884	rs9278834	A	T	0.2856	0.0324	1.26e-18	MHC class I polypeptide-related sequence B	+	+	29875488
FEV1-nvsmk	6	32708124	rs5021453	A	G	0.1653	0.0257	1.23e-10	MHC class I polypeptide-related sequence B	+	+	29875488
FEV1-nvsmk	6	32410137	rs3129883	C	T	-0.18	0.028	1.35e-10	MHC class I polypeptide-related sequence B	-	-	29875488
FEV1-nvsmk	6	26922370	rs2754744	C	T	-0.1541	0.026	3.02e-09	MHC class I polypeptide-related sequence B	-	-	29875488
FEV1-nvsmk	16	69913026	rs2133799	C	T	0.3044	0.0241	1.32e-36	NAD(P)H dehydrogenase [quinone] 1	+	+	29875488
FEV1-nvsmk	6	32565075	rs9270611	C	T	-0.1682	0.029	6.46e-09	Polypeptide N-acetylgalactosaminyltransferase 1	-	+	29875488
FEV1-nvsmk	6	32626952	rs4713572	C	T	0.2085	0.0262	1.78e-15	Rac GTPase-activating protein 1	+	-	29875488
FEV1-nvsmk	6	32682664	rs9275601	C	T	-0.179	0.0254	1.78e-12	Rac GTPase-activating protein 1	-	+	29875488
FEV1-nvsmk	6	30447674	rs3131112	C	A	0.2399	0.0355	1.48e-11	Rac GTPase-activating protein 1	+	-	29875488
FEV1-nvsmk	6	32565075	rs9270611	C	T	-0.1811	0.029	4.07e-10	Rac GTPase-activating protein 1	-	+	29875488
FEV1-nvsmk	6	30824451	rs758778	T	C	-0.1755	0.0288	1.15e-09	Rac GTPase-activating protein 1	-	+	29875488
FEV1-nvsmk	6	30978884	rs9278834	A	T	-0.179	0.02631	1.02e-11	Receptor for advanced glycation endproducts	-	+	30111768
FEV1-nvsmk	3	158226886	rs12634907	A	G	0.1747	0.0258	1.29e-11	Retinoic acid receptor responder protein 1	+	+	29875488
FEV1-nvsmk	6	30447674	rs3131112	C	A	-0.2434	0.0355	7.24e-12	T-cell surface protein tactile	-	-	29875488
FEV1-nvsmk	6	32565075	rs9270611	C	T	0.1906	0.029	4.57e-11	T-cell surface protein tactile	+	+	29875488
FEV1-nvsmk	6	30824451	rs758778	T	C	0.1632	0.0289	1.55e-08	T-cell surface protein tactile	+	+	29875488
FEV1-nvsmk	6	32708124	rs5021453	A	G	-0.1528	0.0257	2.75e-09	Tenascin-X	-	+	29875488
FEV1-nvsmk	6	32565075	rs9270611	C	T	-0.1701	0.029	4.47e-09	Tenascin-X	-	+	29875488
FEV1-nvsmk	6	32682664	rs9275601	C	T	-0.2299	0.0252	8.32e-20	Trypsin-3	-	+	29875488
FEV1-nvsmk	6	32626952	rs4713572	C	T	0.2166	0.0262	1.2e-16	Trypsin-3	+	-	29875488
FEV1-nvsmk	6	32708124	rs5021453	A	G	-0.1749	0.0256	9.12e-12	Trypsin-3	-	+	29875488
FEV1-nvsmk	6	30447674	rs3131112	C	A	0.234	0.0355	4.27e-11	Trypsin-3	+	-	29875488
FEV1-nvsmk	6	32565075	rs9270611	C	T	-0.1881	0.0289	7.76e-11	Trypsin-3	-	+	29875488
FEV1-nvsmk	6	31198507	rs3130939	G	A	0.1553	0.0272	1.15e-08	Trypsin-3	+	-	29875488
FEV1-nvsmk	6	30824451	rs758778	T	C	-0.1629	0.0288	1.55e-08	Trypsin-3	-	+	29875488
FEV1-nvsmk	17	7371268	rs72827503	G	T	0.2786	0.0295	3.98e-21	Tumor necrosis factor ligand superfamily member 12	+	+	29875488
FEV1-nvsmk	20	62337406	rs6011040	A	G	0.1705	0.0263	8.71e-11	Tumor necrosis factor receptor superfamily member 6B	+	+	29875488
FEV1-nvsmk	6	32410137	rs3129883	C	T	-0.1578	0.0281	1.91e-08	Ubiquitin carboxyl-terminal hydrolase 25	-	-	29875488
FEV1-nvsmk	6	32565075	rs9270611	C	T	-0.169	0.029	5.5e-09	Ubiquitin-like protein ISG15	-	+	29875488
FEV1-nvsmk	10	75575963	rs11000785	C	T	-0.1886	0.0272	3.98e-12	Urokinase-type plasminogen activator	-	-	29875488
FEV1/FVC	6	32151443	rs2070600	T	C	-0.5749	0.0479	3.89e-33	Advanced glycosylation end product-specific receptor, soluble	-	+	29875488
FEV1/FVC	16	67560613	rs7196853	C	T	0.2495	0.0399	4.17e-10	Agouti-related protein	+	+	29875488
FEV1/FVC	6	31606392	rs2077492	A	G	0.2384	0.0244	1.66e-22	cAMP-specific 3,5-cyclic phosphodiesterase 4D	+	+	29875488
FEV1/FVC	6	32685894	rs12181270	C	G	0.2261	0.0249	1.1e-19	cAMP-specific 3,5-cyclic phosphodiesterase 4D	+	+	29875488
FEV1/FVC	6	32389305	rs9268557	C	T	0.198	0.0243	3.39e-16	cAMP-specific 3,5-cyclic phosphodiesterase 4D	+	+	29875488
FEV1/FVC	2	56112440	rs1367228	A	C	0.1357	0.01832	1.32e-13	EGF containing fibulin-like extracellular matrix protein 1	+	+	30111768
FEV1/FVC	6	31606392	rs2077492	A	G	0.2642	0.0243	1.95e-27	Glutamate receptor 4	+	+	29875488
FEV1/FVC	6	32685894	rs12181270	C	G	0.2036	0.025	3.55e-16	Glutamate receptor 4	+	+	29875488
FEV1/FVC	6	32389305	rs9268557	C	T	0.1907	0.0243	4.07e-15	Glutamate receptor 4	+	+	29875488
FEV1/FVC	6	32151443	rs2070600	T	C	0.326	0.0486	2.04e-11	Glutamate receptor 4	+	+	29875488
FEV1/FVC	19	46309203	rs1548029	A	C	0.1503	0.0255	3.89e-09	Glutaminyl-peptide cyclotransferase-like protein	+	-	29875488
FEV1/FVC	6	32522148	rs35467127	T	C	0.3331	0.0365	6.76e-20	HLA class II histocompatibility antigen, DQ alpha 2 chain	+	+	29875488
FEV1/FVC	6	32389305	rs9268557	C	T	0.2206	0.0242	8.32e-20	HLA class II histocompatibility antigen, DQ alpha 2 chain	+	+	29875488
FEV1/FVC	6	32151443	rs2070600	T	C	0.2883	0.0487	3.24e-09	HLA class II histocompatibility antigen, DQ alpha 2 chain	+	+	29875488
FEV1/FVC	6	31606392	rs2077492	A	G	0.1367	0.0247	3.02e-08	HLA class II histocompatibility antigen, DQ alpha 2 chain	+	+	29875488
FEV1/FVC	2	102932562	rs950880	C	A	0.1819	0.0251	4.27e-13	Interleukin-1 receptor type 2	+	+	29875488
FEV1/FVC	2	102932562	rs950880	C	A	0.8055	0.0211	5.13e-320	Interleukin-1 receptor-like 1	+	+	29875488
FEV1/FVC	2	102932562	rs950880	C	A	0.3726	0.0245	2.09e-52	Interleukin-18 receptor 1	+	+	29875488
FEV1/FVC	6	31606392	rs2077492	A	G	-0.1517	0.0246	7.24e-10	Killer cell immunoglobulin-like receptor 2DS2	-	+	29875488
FEV1/FVC	6	31448154	rs2523651	G	A	-0.3341	0.04336	3.13e-14	MHC class I polypeptide-related sequence A	-	-	28240269
FEV1/FVC	6	31606392	rs2077492	A	G	0.1906	0.0246	8.51e-15	MHC class I polypeptide-related sequence B	+	+	29875488
FEV1/FVC	1	17306029	rs9435731	A	C	0.1932	0.0241	1.17e-15	Microfibrillar-associated protein 2	+	-	29875488
FEV1/FVC	6	32522148	rs35467127	T	C	0.2749	0.0366	6.17e-14	Neutrophil collagenase	+	+	29875488
FEV1/FVC	6	33781832	rs1555691	C	T	0.2114	0.0266	1.82e-15	Promotilin	+	+	29875488
FEV1/FVC	6	32151443	rs2070600	T	C	-0.5014	0.0481	2.14e-25	Rac GTPase-activating protein 1	-	+	29875488
FEV1/FVC	6	32389305	rs9268557	C	T	-0.1996	0.0243	1.91e-16	Rac GTPase-activating protein 1	-	+	29875488
FEV1/FVC	6	32685894	rs12181270	C	G	-0.1629	0.0251	7.94e-11	Rac GTPase-activating protein 1	-	+	29875488
FEV1/FVC	6	32151443	rs2070600	T	C	-0.7071	0.04457	1.09e-56	Receptor for advanced glycation endproducts	-	+	30111768
FEV1/FVC	10	82107061	rs10749561	G	T	-0.1644	0.0245	1.95e-11	Redox-regulatory protein FAM213A	-	+	29875488
FEV1/FVC	22	20778066	rs738084	G	A	0.2934	0.0316	1.48e-20	Scavenger receptor class F member 2	+	+	29875488
FEV1/FVC	6	31606392	rs2077492	A	G	0.1821	0.0246	1.23e-13	T-cell surface protein tactile	+	+	29875488
FEV1/FVC	6	32685894	rs12181270	C	G	0.1544	0.0251	7.24e-10	T-cell surface protein tactile	+	+	29875488
FEV1/FVC	6	32389305	rs9268557	C	T	0.1348	0.0244	3.31e-08	T-cell surface protein tactile	+	+	29875488
FEV1/FVC	6	32151443	rs2070600	T	C	-0.5391	0.0477	1.35e-29	Trypsin-3	-	+	29875488
FEV1/FVC	6	32389305	rs9268557	C	T	-0.2222	0.0241	3.24e-20	Trypsin-3	-	+	29875488
FEV1/FVC	6	32685894	rs12181270	C	G	-0.182	0.025	3.31e-13	Trypsin-3	-	+	29875488
FEV1/FVC	6	31448154	rs2523651	G	A	0.164	0.0251	6.31e-11	Trypsin-3	+	-	29875488
FEV1/FVC	6	31606392	rs2077492	A	G	-0.157	0.0246	1.74e-10	Trypsin-3	-	+	29875488
FEV1/FVC	6	32522148	rs35467127	T	C	-0.2148	0.0367	4.9e-09	Trypsin-3	-	+	29875488
FEV1/FVC	6	30382868	rs9261848	C	G	-0.204	0.0354	8.13e-09	Trypsin-3	-	+	29875488
FEV1/FVC	6	32389305	rs9268557	C	T	0.1489	0.0244	9.77e-10	Tuberoinfundibular peptide of 39 residues	+	+	29875488
FEV1/FVC	11	73036179	rs2027761	T	C	0.4669	0.0388	2.04e-33	Tumor necrosis factor receptor superfamily member 19L	+	+	29875488
FEV1/FVC	6	31606392	rs2077492	A	G	0.1747	0.0246	1.17e-12	Vesicle-fusing ATPase	+	+	29875488
FEV1/FVC	6	32685894	rs12181270	C	G	0.1662	0.025	3.24e-11	Vesicle-fusing ATPase	+	+	29875488
FEV1/FVC-nvsmk	16	67458251	rs6499129	A	C	-0.238	0.041	6.61e-09	Agouti-related protein	-	-	29875488
FEV1/FVC-nvsmk	6	31465661	rs2534671	T	G	-0.1526	0.0245	4.9e-10	alpha-2-macroglobulin receptor-associated protein	-	-	29875488
FEV1/FVC-nvsmk	6	31329291	rs2596544	A	T	-0.3307	0.0294	2.63e-29	cAMP-specific 3,5-cyclic phosphodiesterase 4D	-	-	29875488
FEV1/FVC-nvsmk	6	31465661	rs2534671	T	G	-0.2446	0.0243	7.76e-24	cAMP-specific 3,5-cyclic phosphodiesterase 4D	-	-	29875488
FEV1/FVC-nvsmk	6	32707558	rs2894289	A	G	0.2275	0.025	8.32e-20	cAMP-specific 3,5-cyclic phosphodiesterase 4D	+	+	29875488
FEV1/FVC-nvsmk	6	32606643	rs9272532	A	C	-0.2479	0.0302	2e-16	cAMP-specific 3,5-cyclic phosphodiesterase 4D	-	-	29875488
FEV1/FVC-nvsmk	6	32635998	rs9274623	G	T	0.1868	0.0284	4.47e-11	cAMP-specific 3,5-cyclic phosphodiesterase 4D	+	+	29875488
FEV1/FVC-nvsmk	6	32606643	rs9272532	A	C	0.1755	0.0303	6.92e-09	Cation-independent mannose-6-phosphate receptor	+	-	29875488
FEV1/FVC-nvsmk	6	31465661	rs2534671	T	G	-0.2973	0.0241	6.31e-35	Complement C4	-	-	29875488
FEV1/FVC-nvsmk	6	31329291	rs2596544	A	T	-0.2778	0.0296	6.17e-21	Complement C4	-	-	29875488
FEV1/FVC-nvsmk	6	32606643	rs9272532	A	C	-0.2438	0.0302	6.46e-16	Complement C4	-	-	29875488
FEV1/FVC-nvsmk	6	30382168	rs1264544	T	C	-0.16	0.0266	1.86e-09	Complement C4	-	-	29875488
FEV1/FVC-nvsmk	6	32635998	rs9274623	G	T	-0.1931	0.0283	9.55e-12	Complement factor B	-	+	29875488
FEV1/FVC-nvsmk	6	31465661	rs2534671	T	G	-0.2452	0.0243	6.17e-24	Glutamate receptor 4	-	-	29875488
FEV1/FVC-nvsmk	6	31329291	rs2596544	A	T	-0.2979	0.0295	6.31e-24	Glutamate receptor 4	-	-	29875488
FEV1/FVC-nvsmk	6	32606643	rs9272532	A	C	-0.2652	0.0301	1.29e-18	Glutamate receptor 4	-	-	29875488
FEV1/FVC-nvsmk	6	32707558	rs2894289	A	G	0.2093	0.025	6.17e-17	Glutamate receptor 4	+	+	29875488
FEV1/FVC-nvsmk	6	32635998	rs9274623	G	T	0.1877	0.0284	3.63e-11	Glutamate receptor 4	+	+	29875488
FEV1/FVC-nvsmk	6	32606643	rs9272532	A	C	-0.4644	0.0294	2.51e-56	HLA class II histocompatibility antigen, DQ alpha 2 chain	-	-	29875488
FEV1/FVC-nvsmk	6	31170014	rs9263869	C	T	0.1746	0.0271	1.15e-10	HLA class II histocompatibility antigen, DQ alpha 2 chain	+	+	29875488
FEV1/FVC-nvsmk	6	32635998	rs9274623	G	T	0.1608	0.0284	1.51e-08	HLA class II histocompatibility antigen, DQ alpha 2 chain	+	+	29875488
FEV1/FVC-nvsmk	6	32635998	rs9274623	G	T	-0.1657	0.0284	5.37e-09	Immunoglobulin E	-	+	29875488
FEV1/FVC-nvsmk	2	102949161	rs12479210	C	T	0.1805	0.0251	6.46e-13	Interleukin-1 receptor type 2	+	+	29875488
FEV1/FVC-nvsmk	2	102949161	rs12479210	C	T	0.8086	0.021	9.88e-324	Interleukin-1 receptor-like 1	+	+	29875488
FEV1/FVC-nvsmk	2	102949161	rs12479210	C	T	0.3761	0.0244	1.95e-53	Interleukin-18 receptor 1	+	+	29875488
FEV1/FVC-nvsmk	6	31465661	rs2534671	T	G	-0.1984	0.0244	4.57e-16	Interleukin-21	-	-	29875488
FEV1/FVC-nvsmk	6	32606643	rs9272532	A	C	-0.1923	0.0303	2.14e-10	Interleukin-21	-	-	29875488
FEV1/FVC-nvsmk	6	31465661	rs2534671	T	G	0.2204	0.0244	1.55e-19	Killer cell immunoglobulin-like receptor 2DS2	+	-	29875488
FEV1/FVC-nvsmk	6	31329291	rs2596544	A	T	-0.4728	0.0288	1.95e-60	MHC class I polypeptide-related sequence B	-	-	29875488
FEV1/FVC-nvsmk	6	31465661	rs2534671	T	G	-0.3168	0.024	1.23e-39	MHC class I polypeptide-related sequence B	-	-	29875488
FEV1/FVC-nvsmk	6	32606643	rs9272532	A	C	-0.3144	0.03	9.55e-26	MHC class I polypeptide-related sequence B	-	-	29875488
FEV1/FVC-nvsmk	6	30382168	rs1264544	T	C	-0.2572	0.0264	1.82e-22	MHC class I polypeptide-related sequence B	-	-	29875488
FEV1/FVC-nvsmk	6	30972589	rs1634717	G	T	0.2188	0.0244	3.16e-19	MHC class I polypeptide-related sequence B	+	+	29875488
FEV1/FVC-nvsmk	6	32635998	rs9274623	G	T	0.2405	0.0282	1.66e-17	MHC class I polypeptide-related sequence B	+	+	29875488
FEV1/FVC-nvsmk	6	30236754	rs2844762	T	C	0.1865	0.0254	2e-13	MHC class I polypeptide-related sequence B	+	+	29875488
FEV1/FVC-nvsmk	12	96127559	rs34519397	A	G	-0.1589	0.0276	8.51e-09	Netrin-4	-	+	29875488
FEV1/FVC-nvsmk	6	31465661	rs2534671	T	G	-0.1381	0.0245	1.82e-08	PAX-interacting protein 1	-	-	29875488
FEV1/FVC-nvsmk	6	32606643	rs9272532	A	C	0.189	0.0303	4.37e-10	Polypeptide N-acetylgalactosaminyltransferase 1	+	-	29875488
FEV1/FVC-nvsmk	6	32635998	rs9274623	G	T	-0.2276	0.0283	8.13e-16	Rac GTPase-activating protein 1	-	+	29875488
FEV1/FVC-nvsmk	6	32707558	rs2894289	A	G	-0.1694	0.0251	1.55e-11	Rac GTPase-activating protein 1	-	+	29875488
FEV1/FVC-nvsmk	6	32606643	rs9272532	A	C	0.2031	0.0303	1.91e-11	Rac GTPase-activating protein 1	+	-	29875488
FEV1/FVC-nvsmk	6	31329291	rs2596544	A	T	0.1988	0.0298	2.45e-11	Rac GTPase-activating protein 1	+	-	29875488
FEV1/FVC-nvsmk	22	20785639	rs361566	A	G	-0.2822	0.0311	1.1e-19	Scavenger receptor class F member 2	-	-	29875488
FEV1/FVC-nvsmk	6	31170014	rs9263869	C	T	-0.1482	0.0271	4.79e-08	T-cell surface glycoprotein CD3 epsilon chain	-	+	29875488
FEV1/FVC-nvsmk	6	31465661	rs2534671	T	G	-0.1811	0.0245	1.35e-13	T-cell surface protein tactile	-	-	29875488
FEV1/FVC-nvsmk	6	31329291	rs2596544	A	T	-0.214	0.0298	6.31e-13	T-cell surface protein tactile	-	-	29875488
FEV1/FVC-nvsmk	6	32606643	rs9272532	A	C	-0.2082	0.0302	5.75e-12	T-cell surface protein tactile	-	-	29875488
FEV1/FVC-nvsmk	6	32707558	rs2894289	A	G	0.1608	0.0251	1.55e-10	T-cell surface protein tactile	+	+	29875488
FEV1/FVC-nvsmk	6	33039625	rs9277341	C	T	0.1726	0.0265	7.59e-11	Tapasin	+	-	29875488
FEV1/FVC-nvsmk	6	29908511	rs28749138	A	C	0.1547	0.0254	1.1e-09	Tapasin-related protein	+	-	29875488
FEV1/FVC-nvsmk	6	32635998	rs9274623	G	T	-0.1868	0.0284	4.47e-11	Tenascin-X	-	+	29875488
FEV1/FVC-nvsmk	6	31465661	rs2534671	T	G	-0.1603	0.0245	6.17e-11	Tenascin-X	-	-	29875488
FEV1/FVC-nvsmk	6	32606643	rs9272532	A	C	0.188	0.0303	5.37e-10	Tenascin-X	+	-	29875488
FEV1/FVC-nvsmk	6	32635998	rs9274623	G	T	-0.2445	0.0282	4.17e-18	Trypsin-3	-	+	29875488
FEV1/FVC-nvsmk	6	32707558	rs2894289	A	G	-0.1889	0.0251	4.79e-14	Trypsin-3	-	+	29875488
FEV1/FVC-nvsmk	6	32606643	rs9272532	A	C	0.1881	0.0303	5.13e-10	Trypsin-3	+	-	29875488
FEV1/FVC-nvsmk	6	31170014	rs9263869	C	T	-0.1669	0.027	6.92e-10	Trypsin-3	-	+	29875488
FEV1/FVC-nvsmk	6	31329291	rs2596544	A	T	0.1763	0.0298	3.31e-09	Trypsin-3	+	-	29875488
FEV1/FVC-nvsmk	6	31465661	rs2534671	T	G	-0.1651	0.0245	1.62e-11	Ubiquitin carboxyl-terminal hydrolase 25	-	-	29875488
FEV1/FVC-nvsmk	6	32606643	rs9272532	A	C	0.1903	0.0303	3.16e-10	Ubiquitin-like protein ISG15	+	-	29875488
FEV1/FVC-nvsmk	6	32707558	rs2894289	A	G	0.1695	0.0251	1.48e-11	Vesicle-fusing ATPase	+	+	29875488
